# Supplementary material for: Scraping marking behaviour of the largest Neotropical felids
Source: PeerJ. 2018 Jun 19;6:e4983. doi: 10.7717/peerj.4983 (PMC6014318; doi:10.7717/peerj.4983)
Supplement: Supplemental Information 2 — Raw data with the location, position and characteristics of felid scrapes found in five study areas from Brazil, Mexico and Belize. The characteristics of the path (on circular plots of 25 m diameter around the scrape) and the microsite (1 × 1 m plots around the scrape) where scrapes were found are also recorded, including the information for random 1 × 1 m plots 5 m away from scrapes. [file peerj-06-4983-s002.xlsx]

## Sheet: Hoja3
id	date	local	sist	lat	long	age	mark_over	next_elem	dist_elem	next_elem2	dist_elem2	Path type	location	width	Path use	visibility	cleaning	veg1	height1	coverage1	veg2	height2	coverage2	vegFinal	height	coverage	substrate	nothing	leaves	woody	grass	stones	substrate_10	nothing_partially	leaves_partially	woody_partially	grass_partially	stones_partially	other_partially	long	width
02NG100414	41739	cockscomb	si	16.7947	-88.4699	med	clean	scat	0	nothing	nothing	trail	center	1	rare	medium	yes	talk/Atlantic forest	10	50-75	talk/Atlantic forest	10	50-75	talk/Atlantic forest	10	50-75	soil	absent	mostly	absent	absent	absent	soil	absent	partially1	absent	absent	absent	absent	NA	NA
03NG160414	41745	cockscomb	si	16.7961	-88.4983	med	clean	nothing	nothing	nothing	nothing	car track	edge	2	frequent	medium	yes	talk/Atlantic forest	14	50-75	talk/Atlantic forest	14	50-75	talk/Atlantic forest	14	50-75	soil	partially	partially	absent	absent	absent	soil	partially	partially	absent	absent	absent	absent	54	23
01NG170414	41746	cockscomb	si	16.7868	-88.4675	fresh	leaves	nothing	nothing	nothing	nothing	trail	edge	2	frequent	medium	yes	talk/Atlantic forest	14	50-75	talk/Atlantic forest	14	50-75	talk/Atlantic forest	14	50-75	soil	partially	partially	absent	absent	absent	soil	partially	partially	absent	absent	absent	absent	30	20
02NG170414	41746	cockscomb	si	16.7881	-88.4673	fresh	leaves	nothing	nothing	nothing	nothing	trail	edge	2	frequent	medium	yes	talk/Atlantic forest	18	50-75	talk/Atlantic forest	18	50-75	talk/Atlantic forest	18	50-75	soil	partially	partially	absent	absent	absent	soil	partially	partially	absent	absent	absent	absent	40	20
03NG170414	41746	cockscomb	si	16.7882	-88.4673	fresh	leaves	nothing	nothing	nothing	nothing	trail	edge	2	frequent	medium	yes	talk/Atlantic forest	16	50-75	talk/Atlantic forest	16	50-75	talk/Atlantic forest	16	50-75	soil	partially	partially	absent	absent	absent	soil	partially	partially	absent	absent	absent	absent	27	15
04NG170414	41746	cockscomb	si	16.7898	-88.4665	med	leaves	nothing	nothing	nothing	nothing	trail	edge	2	frequent	medium	yes	talk/Atlantic forest	16	50-75	talk/Atlantic forest	16	50-75	talk/Atlantic forest	16	50-75	soil	partially	partially	absent	absent	absent	soil	partially	partially	absent	absent	absent	absent	30	10
05NG170414	41746	cockscomb	si	16.7898	-88.4666	fresh	leaves	nothing	nothing	nothing	nothing	trail	edge	2	frequent	medium	yes	talk/Atlantic forest	18	50-75	talk/Atlantic forest	18	50-75	talk/Atlantic forest	18	50-75	soil	partially	partially	absent	absent	absent	soil	partially	partially	absent	absent	absent	absent	24	24
07NG170414	41746	cockscomb	si	16.7946	-88.4572	old	leaves	nothing	nothing	nothing	nothing	trail	edge	1	frequent	medium	yes	talk/Atlantic forest	12	>75	talk/Atlantic forest	12	50-75	talk/Atlantic forest	12	75	soil	partially	partially	absent	absent	absent	soil	partially	partially	absent	absent	absent	absent	22	26
08NG170414	41746	cockscomb	si	16.7928	-88.454	old	leaves	nothing	nothing	nothing	nothing	trail	edge	1	frequent	medium	yes	talk/Atlantic forest	14	>75	talk/Atlantic forest	14	>75	talk/Atlantic forest	14	>75	soil	partially	partially	absent	absent	absent	soil	partially	partially	absent	absent	absent	absent	NA	NA
09NG170414	41746	cockscomb	si	16.792	-88.4541	fresh	leaves	nothing	nothing	nothing	nothing	trail	edge	1	frequent	medium	yes	talk/Atlantic forest	16	>75	talk/Atlantic forest	16	>75	talk/Atlantic forest	16	>75	soil	partially	partially	absent	absent	absent	soil	partially	partially	absent	absent	absent	absent	19	19
10NG170414	41746	cockscomb	si	16.7918	-88.4543	old	leaves	nothing	nothing	nothing	nothing	trail	edge	1	frequent	medium	yes	talk/Atlantic forest	16	>75	talk/Atlantic forest	16	50-75	talk/Atlantic forest	16	75	soil	partially	partially	absent	absent	absent	soil	partially	partially	absent	absent	absent	absent	23	24
11NG170414	41746	cockscomb	si	16.7902	-88.4545	fresh	leaves	nothing	nothing	nothing	nothing	trail	edge	1	frequent	medium	yes	talk/Atlantic forest	1	>75	talk/Atlantic forest	1	>75	talk/Atlantic forest	1	>75	soil	partially	partially	absent	absent	absent	soil	partially	partially	absent	absent	absent	absent	NA	NA
12NG170414	41746	cockscomb	si	16.7881	-88.4552	fresh	leaves	nothing	nothing	nothing	nothing	trail	edge	1	frequent	medium	yes	talk/Atlantic forest	20	50-75	talk/Atlantic forest	20	50-75	talk/Atlantic forest	20	50-75	soil	partially	partially	absent	absent	absent	soil	partially	partially	absent	absent	absent	absent	27	23
13NG170414	41746	cockscomb	si	16.7874	-88.4555	old	leaves	nothing	nothing	nothing	nothing	trail	edge	1	frequent	low	yes	talk/Atlantic forest	18	50-75	talk/Atlantic forest	18	50-75	talk/Atlantic forest	18	50-75	soil	partially	partially	absent	absent	absent	soil	partially	partially	absent	absent	absent	absent	22	22
01NG240414	41753	cockscomb	si	16.719	-88.5413	med	leaves	nothing	nothing	nothing	nothing	car track	center	2	rare	medium	yes	talk/Atlantic forest	16	50-75	talk/Atlantic forest	16	50-75	talk/Atlantic forest	16	50-75	soil	absent	mostly	absent	absent	absent	soil	absent	mostly	absent	absent	absent	absent	20	18
02NG240414	41753	cockscomb	si	16.7238	-88.5322	med	woody	nothing	nothing	nothing	nothing	car track	edge	2	rare	high	yes	talk/Atlantic forest	1	>75	talk/Atlantic forest	1	>75	talk/Atlantic forest	1	>75	soil	absent	mostly	absent	absent	absent	soil	absent	mostly	absent	absent	absent	absent	22	18
03NG240414	41753	cockscomb	si	16.724	-88.5307	old	leaves	nothing	nothing	nothing	nothing	car track	edge	3	rare	medium	yes	talk/Atlantic forest	16	50-75	talk/Atlantic forest	16	>75	talk/Atlantic forest	16	75	soil	absent	mostly	absent	absent	absent	soil	absent	mostly	absent	absent	absent	absent	25	17
04NG240414	41753	cockscomb	si	16.7257	-88.5255	old	leaves	nothing	nothing	nothing	nothing	car track	center	2	rare	low	yes	talk/Atlantic forest	20	>75	talk/Atlantic forest	20	>75	talk/Atlantic forest	20	>75	soil	absent	mostly	absent	absent	absent	soil	absent	mostly	absent	absent	absent	absent	18	13
05NG240414	41753	cockscomb	si	16.7253	-88.5222	old	leaves	nothing	nothing	nothing	nothing	car track	edge	2	rare	low	yes	talk/Atlantic forest	20	>75	talk/Atlantic forest	20	>75	talk/Atlantic forest	20	>75	soil	absent	mostly	absent	absent	absent	soil	absent	mostly	absent	absent	absent	absent	22	20
06NG240414	41753	cockscomb	si	16.7235	-88.522	old	leaves	nothing	nothing	nothing	nothing	car track	center	2	rare	low	yes	talk/Atlantic forest	16	>75	talk/Atlantic forest	16	>75	talk/Atlantic forest	16	>75	soil	absent	mostly	absent	absent	absent	soil	absent	mostly	absent	absent	absent	absent	26	19
03NG290414	41758	cockscomb	si	16.7865	-88.4564	med	leaves	scat	0	nothing	nothing	trail	edge	1	rare	low	yes	talk/Atlantic forest	16	>75	talk/Atlantic forest	16	>75	talk/Atlantic forest	16	>75	soil	absent	mostly	absent	absent	absent	soil	absent	mostly	absent	absent	absent	absent	NA	NA
04NG290414	41759	cockscomb	si	16.7865	-88.4563	old	leaves	scrape	20	nothing	nothing	trail	edge	1	rare	low	yes	talk/Atlantic forest	17	>75	talk/Atlantic forest	17	>75	talk/Atlantic forest	17	>75	soil	absent	mostly	absent	absent	absent	soil	absent	mostly	absent	absent	absent	absent	NA	NA
05NG290414	41760	cockscomb	si	16.7865	-88.4563	old	leaves	scrape	20	nothing	nothing	trail	edge	1	rare	low	yes	talk/Atlantic forest	18	>75	talk/Atlantic forest	18	>75	talk/Atlantic forest	18	>75	soil	absent	mostly	absent	absent	absent	soil	absent	mostly	absent	absent	absent	absent	NA	NA
06NG290414	41761	cockscomb	si	16.7865	-88.4564	old	leaves	scrape	20	nothing	nothing	trail	edge	1	rare	low	yes	talk/Atlantic forest	19	>75	talk/Atlantic forest	19	>75	talk/Atlantic forest	19	>75	soil	absent	mostly	absent	absent	absent	soil	absent	mostly	absent	absent	absent	absent	NA	NA
07NG290414	41762	cockscomb	si	16.7865	-88.4564	old	leaves	scrape	20	nothing	nothing	trail	edge	1	rare	low	yes	talk/Atlantic forest	20	>75	talk/Atlantic forest	20	>75	talk/Atlantic forest	20	>75	soil	absent	mostly	absent	absent	absent	soil	absent	mostly	absent	absent	absent	absent	NA	NA
03NG300414	41759	cockscomb	si	16.7767	-88.5245	old	scat	scat	0	nothing	nothing	car track	wheel track	2	rare	low	yes	talk/Atlantic forest	18	>75	talk/Atlantic forest	18	>75	talk/Atlantic forest	18	>75	soil	absent	mostly	absent	absent	absent	soil	absent	mostly	absent	absent	absent	absent	36	24
05NG300414	41759	cockscomb	si	16.7743	-88.5302	fresh	leaves	nothing	nothing	nothing	nothing	car track	wheel track	2	rare	low	yes	talk/Atlantic forest	20	>75	talk/Atlantic forest	20	>75	talk/Atlantic forest	20	>75	soil	absent	mostly	absent	absent	absent	soil	absent	mostly	absent	absent	absent	absent	28	21
06NG300414	41759	cockscomb	si	16.7797	-88.5201	old	leaves	nothing	nothing	nothing	nothing	car track	wheel track	1.5	rare	low	yes	talk/Atlantic forest	18	50-75	talk/Atlantic forest	18	50-75	talk/Atlantic forest	18	50-75	soil	absent	mostly	absent	absent	absent	soil	absent	mostly	absent	absent	absent	absent	22	20
07NG300414	41759	cockscomb	si	16.7855	-88.5131	fresh	leaves	nothing	nothing	nothing	nothing	car track	edge	1.5	rare	low	yes	talk/Atlantic forest	16	>75	talk/Atlantic forest	16	>75	talk/Atlantic forest	16	>75	soil	absent	mostly	absent	absent	absent	soil	absent	mostly	absent	absent	absent	absent	30	14
01NG040514	41763	cockscomb	si	16.794	-88.4555	fresh	leaves	nothing	nothing	nothing	nothing	trail	edge	2	rare	low	yes	talk/Atlantic forest	14	>75	talk/Atlantic forest	14	50-75	talk/Atlantic forest	14	75	soil	absent	mostly	absent	absent	absent	soil	absent	mostly	absent	absent	absent	absent	18	16
02NG040514	41763	cockscomb	si	16.7943	-88.4558	fresh	leaves	nothing	nothing	nothing	nothing	trail	edge	2	rare	low	yes	talk/Atlantic forest	12	>75	talk/Atlantic forest	12	>75	talk/Atlantic forest	12	>75	soil	absent	mostly	absent	absent	absent	soil	absent	mostly	absent	absent	absent	absent	21	19
03NG040514	41763	cockscomb	si	16.7948	-88.4582	fresh	leaves	nothing	nothing	nothing	nothing	trail	edge	2	rare	low	yes	talk/Atlantic forest	14	50-75	talk/Atlantic forest	14	>75	talk/Atlantic forest	14	75	soil	absent	mostly	absent	absent	absent	soil	absent	mostly	absent	absent	absent	absent	18	18
04NG0405NG	41763	cockscomb	si	16.7954	-88.459	med	leaves	nothing	nothing	nothing	nothing	trail	edge	2	rare	low	yes	talk/Atlantic forest	16	>75	talk/Atlantic forest	16	50-75	talk/Atlantic forest	16	75	soil	absent	mostly	absent	absent	absent	soil	absent	mostly	absent	absent	absent	absent	21	20
05NG040514	41763	cockscomb	si	16.7945	-88.4611	fresh	leaves	tree	na	nothing	nothing	trail	edge	1.5	rare	low	yes	talk/Atlantic forest	16	50-75	talk/Atlantic forest	16	50-75	talk/Atlantic forest	16	50-75	soil	absent	mostly	absent	absent	absent	soil	absent	mostly	absent	absent	absent	absent	18	16
11NG040514	41763	cockscomb	si	16.7943	-88.4615	fresh	leaves	tree	10	nothing	nothing	trail	edge	1	rare	low	yes	talk/Atlantic forest	14	50-75	talk/Atlantic forest	14	50-75	talk/Atlantic forest	14	50-75	soil	absent	mostly	absent	absent	absent	soil	absent	mostly	absent	absent	absent	absent	21	22
06NG040514	41763	cockscomb	si	16.794	-88.4636	fresh	leaves	tree	50	nothing	nothing	trail	edge	1.5	rare	low	yes	talk/Atlantic forest	16	50-75	talk/Atlantic forest	16	50-75	talk/Atlantic forest	16	50-75	soil	absent	mostly	absent	absent	absent	soil	absent	mostly	absent	absent	absent	absent	22	20
07NG040514	41763	cockscomb	si	16.7937	-88.465	fresh	clean	tree	60	nothing	nothing	trail	out	1.5	rare	low	yes	talk/Atlantic forest	14	50-75	talk/Atlantic forest	14	50-75	talk/Atlantic forest	14	50-75	soil	absent	mostly	absent	absent	absent	soil	absent	mostly	absent	absent	absent	absent	20	22
08NG040514	41763	cockscomb	si	16.7905	-88.4664	fresh	leaves	tree	60	nothing	nothing	trail	edge	1.5	rare	low	yes	talk/Atlantic forest	16	50-75	talk/Atlantic forest	16	50-75	talk/Atlantic forest	16	50-75	soil	absent	mostly	absent	absent	absent	soil	absent	mostly	absent	absent	absent	absent	21	17
10NG040514	41763	cockscomb	si	16.7879	-88.4672	med	leaves	tree	60	nothing	nothing	trail	edge	1.5	rare	low	yes	talk/Atlantic forest	12	>75	talk/Atlantic forest	12	50-75	talk/Atlantic forest	12	75	soil	absent	mostly	absent	absent	absent	soil	absent	mostly	absent	absent	absent	absent	29	19
02NG070514	41766	cockscomb	si	16.7969	-88.4966	old	leaves	scat	nothing	nothing	nothing	car track	edge	NA	frequent	medium	yes	talk/Atlantic forest		50-75	talk/Atlantic forest		50-75	talk/Atlantic forest	NA	50-75	NA	NA	NA	NA	NA	NA	NA	NA	NA	NA	NA	NA	NA	NA	NA
04NG070514	41767	cockscomb	si	16.793	-88.4947	fresh	leaves	nothing	nothing	nothing	nothing	car track	edge	2	frequent	medium	yes	talk/Atlantic forest	12	>75	talk/Atlantic forest	12	>75	talk/Atlantic forest	12	>75	soil	partially	partially	absent	absent	absent	soil	absent	mostly	absent	absent	absent	absent	30	24
06NG070514	41767	cockscomb	si	16.7933	-88.4918	fresh	leaves	trunk	na	nothing	nothing	car track	out	2	frequent	medium	yes	talk/Atlantic forest	14	>75	talk/Atlantic forest	14	50-75	talk/Atlantic forest	14	75	soil	partially	partially	absent	absent	absent	soil	absent	mostly	absent	absent	absent	absent	39	26
01NG090514	41768	cockscomb	si	16.783	-88.4703	fresh	leaves	trunk	na	nothing	nothing	car track	edge	2	frequent	high	yes	talk/Atlantic forest	10	>75	talk/Atlantic forest	10	>75	talk/Atlantic forest	10	>75	soil	partially	partially	absent	absent	absent	soil	absent	mostly	absent	absent	absent	absent	51	14
01NG100514	41769	cockscomb	si	16.79	-88.4743	fresh	leaves	trunk	na	nothing	nothing	car track	edge	2	frequent	high	yes	talk/Atlantic forest	14	>75	talk/Atlantic forest	14	>75	talk/Atlantic forest	14	>75	soil	partially	partially	absent	absent	absent	soil	absent	mostly	absent	absent	absent	absent	20	19
02NG100514	41769	cockscomb	si	16.7915	-88.4772	fresh	leaves	nothing	nothing	nothing	nothing	car track	edge	2	frequent	high	yes	talk/Atlantic forest	12	>75	talk/Atlantic forest	12	>75	talk/Atlantic forest	12	>75	soil	partially	partially	absent	absent	absent	soil	absent	mostly	absent	absent	absent	absent	21	20
03NG100514	41769	cockscomb	si	16.7916	-88.4775	fresh	leaves	nothing	nothing	nothing	nothing	car track	edge	2	frequent	high	yes	talk/Atlantic forest	20	>75	talk/Atlantic forest	20	>75	talk/Atlantic forest	20	>75	soil	partially	partially	absent	absent	absent	soil	absent	mostly	absent	absent	absent	absent	18	17
04NG100514	41769	cockscomb	si	16.7923	-88.4804	fresh	grass	nothing	nothing	nothing	nothing	car track	edge	2	frequent	high	yes	talk/Atlantic forest	16	>75	talk/Atlantic forest	16	>75	talk/Atlantic forest	16	>75	soil	NA	NA	NA	NA	NA	soil	NA	NA	NA	NA	NA	NA	22	17
05NG100514	41769	cockscomb	si	16.7927	-88.4835	old	leaves	nothing	nothing	nothing	nothing	car track	edge	2	frequent	medium	yes	talk/Atlantic forest	16	>75	talk/Atlantic forest	16	>75	talk/Atlantic forest	16	>75	soil	absent	mostly	absent	absent	absent	soil	absent	mostly	absent	absent	absent	absent	18	17
06NG100514	41769	cockscomb	si	16.7932	-88.486	med	leaves	nothing	nothing	nothing	nothing	car track	edge	2	frequent	medium	yes	talk/Atlantic forest	16	>75	talk/Atlantic forest	16	50-75	talk/Atlantic forest	16	75	soil	absent	mostly	absent	absent	absent	soil	absent	mostly	absent	absent	absent	absent	19	16
07NG100514	41769	cockscomb	si	16.7931	-88.4872	fresh	leaves	nothing	nothing	nothing	nothing	car track	edge	2	frequent	high	yes	talk/Atlantic forest	18	50-75	talk/Atlantic forest	18	>75	talk/Atlantic forest	18	75	soil	absent	mostly	absent	absent	absent	soil	absent	mostly	absent	absent	absent	absent	20	17
07NG100514	41769	cockscomb	si	16.793	-88.4886	fresh	leaves	trunk	na	nothing	nothing	car track	edge	2	frequent	medium	yes	talk/Atlantic forest	25	50-75	talk/Atlantic forest	25	>75	talk/Atlantic forest	25	75	soil	absent	mostly	absent	absent	absent	soil	absent	mostly	absent	absent	absent	absent	21	22
08NG100514	41769	cockscomb	si	16.7932	-88.4908	fresh	leaves	nothing	nothing	nothing	nothing	car track	out	2	frequent	medium	yes	talk/Atlantic forest	16	50-75	talk/Atlantic forest	16	50-75	talk/Atlantic forest	16	50-75	soil	absent	mostly	absent	absent	absent	soil	absent	mostly	absent	absent	absent	absent	22	20
08NG100514	41769	cockscomb	si	16.7934	-88.4948	fresh	leaves	nothing	nothing	nothing	nothing	car track	edge	2	frequent	medium	yes	talk/Atlantic forest	20	>75	talk/Atlantic forest	20	>75	talk/Atlantic forest	20	>75	soil	absent	mostly	absent	absent	absent	soil	absent	mostly	absent	absent	absent	absent	21	18
09NG100514	41769	cockscomb	si	16.7935	-88.4948	fresh	leaves	trunk	na	nothing	nothing	car track	edge	2	frequent	medium	yes	talk/Atlantic forest	20	50-75	talk/Atlantic forest	20	50-75	talk/Atlantic forest	20	50-75	soil	absent	mostly	absent	absent	absent	soil	absent	mostly	absent	absent	absent	absent	16	18
10NG100514	41769	cockscomb	si	16.7941	-88.495	fresh	leaves	nothing	nothing	nothing	nothing	car track	edge	2	frequent	medium	yes	talk/Atlantic forest	20	>75	talk/Atlantic forest	20	50-75	talk/Atlantic forest	20	75	soil	absent	mostly	absent	absent	absent	soil	absent	mostly	absent	absent	absent	absent	25	24
11NG100514	41769	cockscomb	si	16.7953	-88.4955	med	leaves	nothing	nothing	nothing	nothing	car track	edge	2	frequent	medium	yes	talk/Atlantic forest	20	50-75	talk/Atlantic forest	20	50-75	talk/Atlantic forest	20	50-75	soil	absent	mostly	absent	absent	absent	soil	absent	mostly	absent	absent	absent	absent	20	18
12NG100514	41769	cockscomb	si	16.7961	-88.4961	fresh	leaves	nothing	nothing	nothing	nothing	car track	edge	2	frequent	medium	yes	talk/Atlantic forest	20	>75	talk/Atlantic forest	20	>75	talk/Atlantic forest	20	>75	soil	absent	mostly	absent	absent	absent	soil	absent	mostly	absent	absent	absent	absent	21	18
13NG100514	41769	cockscomb	si	16.7964	-88.4962	fresh	leaves	nothing	nothing	nothing	nothing	car track	edge	2	frequent	medium	yes	talk/Atlantic forest	20	>75	talk/Atlantic forest	20	>75	talk/Atlantic forest	20	>75	soil	absent	mostly	absent	absent	absent	soil	absent	mostly	absent	absent	absent	absent	23	22
14NG100514	41769	cockscomb	si	16.7975	-88.4976	fresh	leaves	nothing	nothing	nothing	nothing	car track	edge	2	frequent	medium	yes	talk/Atlantic forest	18	>75	talk/Atlantic forest	18	>75	talk/Atlantic forest	18	>75	soil	absent	mostly	absent	absent	absent	soil	absent	mostly	absent	absent	absent	absent	24	20
15NG100514	41769	cockscomb	si	16.7963	-88.4982	med	leaves	nothing	nothing	nothing	nothing	car track	edge	2	frequent	medium	yes	talk/Atlantic forest	20	50-75	talk/Atlantic forest	20	>75	talk/Atlantic forest	20	75	soil	absent	mostly	absent	absent	absent	soil	absent	mostly	absent	absent	absent	absent	20	18
16NG100514	41769	cockscomb	si	16.7961	-88.4982	med	leaves	nothing	nothing	nothing	nothing	car track	edge	2	frequent	medium	yes	talk/Atlantic forest	20	>75	talk/Atlantic forest	20	>75	talk/Atlantic forest	20	>75	soil	absent	mostly	absent	absent	absent	soil	absent	mostly	absent	absent	absent	absent	20	21
17NG100514	41769	cockscomb	si	16.7952	-88.4984	fresh	leaves	nothing	nothing	nothing	nothing	car track	edge	2	frequent	high	yes	talk/Atlantic forest	18	>75	talk/Atlantic forest	18	>75	talk/Atlantic forest	18	>75	soil	absent	mostly	absent	absent	absent	soil	absent	mostly	absent	absent	absent	absent	24	22
18NG100514	41769	cockscomb	si	16.7937	-88.4994	fresh	leaves	nothing	nothing	nothing	nothing	car track	edge	2	frequent	medium	yes	talk/Atlantic forest	25	>75	talk/Atlantic forest	25	>75	talk/Atlantic forest	25	>75	soil	absent	mostly	absent	absent	absent	soil	absent	mostly	absent	absent	absent	absent	20	17
19NG100514	41769	cockscomb	si	16.792	-88.5023	med	leaves	nothing	nothing	nothing	nothing	car track	edge	2	frequent	medium	yes	talk/Atlantic forest	16	>75	talk/Atlantic forest	16	>75	talk/Atlantic forest	16	>75	soil	absent	mostly	absent	absent	absent	soil	absent	mostly	absent	absent	absent	absent	23	20
21NG100514	41769	cockscomb	si	16.7891	-88.5062	med	leaves	nothing	nothing	nothing	nothing	car track	edge	2	frequent	high	yes	talk/Atlantic forest	20	>75	talk/Atlantic forest	20	>75	talk/Atlantic forest	20	>75	soil	absent	mostly	absent	absent	absent	soil	absent	mostly	absent	absent	absent	absent	21	20
22NG100514	41769	cockscomb	si	16.7884	-88.5064	fresh	leaves	nothing	nothing	nothing	nothing	car track	edge	2	frequent	high	yes	talk/Atlantic forest	20	>75	talk/Atlantic forest	20	50-75	talk/Atlantic forest	20	75	soil	absent	mostly	absent	absent	absent	soil	absent	mostly	absent	absent	absent	absent	22	18
23NG100514	41769	cockscomb	si	16.7858	-88.5067	fresh	leaves	trunk	na	nothing	nothing	car track	out	1.5	frequent	medium	yes	talk/Atlantic forest	20	>75	talk/Atlantic forest	20	>75	talk/Atlantic forest	20	>75	soil	absent	mostly	absent	absent	absent	soil	absent	mostly	absent	absent	absent	absent	24	19
24NG100514	41769	cockscomb	si	16.7848	-88.5071	fresh	leaves	nothing	nothing	nothing	nothing	car track	edge	2	frequent	high	yes	talk/Atlantic forest	20	>75	talk/Atlantic forest	20	>75	talk/Atlantic forest	20	>75	soil	absent	mostly	absent	absent	absent	soil	absent	mostly	absent	absent	absent	absent	22	20
28NG100514	41769	cockscomb	si	16.7839	-88.509	med	leaves	trunk	na	nothing	nothing	car track	wheel track	2	frequent	medium	yes	talk/Atlantic forest		>75	talk/Atlantic forest		>75	talk/Atlantic forest	NA	>75	NA	NA	NA	NA	NA	NA	NA	NA	NA	NA	NA	NA	NA	NA	NA
30NG100514	41769	cockscomb	si	16.7944	-88.4987	fresh	leaves	nothing	nothing	nothing	nothing	car track	edge	2	frequent	medium	yes	talk/Atlantic forest	24	>75	talk/Atlantic forest	24	>75	talk/Atlantic forest	24	>75	soil	absent	mostly	absent	absent	absent	soil	absent	mostly	absent	absent	absent	absent	22	17
01NG110514	41770	cockscomb	si	16.7953	-88.4984	med	leaves	nothing	nothing	nothing	nothing	car track	edge	2	frequent	medium	yes	talk/Atlantic forest	18	>75	talk/Atlantic forest	18	>75	talk/Atlantic forest	18	>75	soil	absent	mostly	absent	absent	absent	soil	absent	mostly	absent	absent	absent	absent	20	18
03NG110514	41770	cockscomb	si	16.7902	-88.4748	fresh	leaves	nothing	nothing	nothing	nothing	car track	edge	2	frequent	medium	yes	talk/Atlantic forest	20	>75	talk/Atlantic forest	20	>75	talk/Atlantic forest	20	>75	soil	absent	mostly	absent	absent	absent	soil	absent	mostly	absent	absent	absent	absent	22	21
01NG130514	41772	cockscomb	si	16.789	-88.4735	fresh	leaves	nothing	nothing	nothing	nothing	car track	edge	2	frequent	medium	yes	talk/Atlantic forest	16	>75	talk/Atlantic forest	16	>75	talk/Atlantic forest	16	>75	soil	absent	mostly	absent	absent	absent	soil	absent	mostly	absent	absent	absent	absent	19	20
03NG140514	41773	cockscomb	si	16.7859	-88.4707	fresh	leaves and grass	nothing	nothing	nothing	nothing	car track	out	2	frequent	high	yes	talk/Atlantic forest	16	>75	talk/Atlantic forest	16	>75	talk/Atlantic forest	16	>75	soil	absent	mostly	absent	absent	absent	soil	absent	mostly	absent	absent	absent	absent	45	27
01NG150414	41774	cockscomb	si	16.7886	-88.4897	fresh	leaves	nothing	nothing	nothing	nothing	trail	center	1	rare	medium	yes	talk/Atlantic forest	20	50-75	talk/Atlantic forest	20	50-75	talk/Atlantic forest	20	50-75	soil	absent	mostly	absent	absent	absent	soil	absent	mostly	absent	absent	absent	absent	60	25
03NG160514	41775	cockscomb	si	16.7823	-88.4621	med	leaves	nothing	nothing	nothing	nothing	car track	edge	2	frequent	high	yes	talk/Atlantic forest	16	>75	talk/Atlantic forest	16	>75	talk/Atlantic forest	16	>75	soil	absent	mostly	absent	absent	absent	soil	absent	mostly	absent	absent	absent	absent	14	18
01NG170514	41776	cockscomb	si	16.7895	-88.4546	med	leaves	nothing	nothing	nothing	nothing	trail	edge	1.5	rare	low	yes	talk/Atlantic forest	18	50-75	talk/Atlantic forest	18	50-75	talk/Atlantic forest	18	50-75	soil	absent	mostly	absent	absent	absent	soil	absent	mostly	absent	absent	absent	absent	22	15
02NG170514	41776	cockscomb	si	16.7902	-88.4545	fresh	leaves	nothing	nothing	nothing	nothing	trail	edge	1.5	rare	low	yes	talk/Atlantic forest	14	>75	talk/Atlantic forest	14	>75	talk/Atlantic forest	14	>75	soil	absent	mostly	absent	absent	absent	soil	absent	mostly	absent	absent	absent	absent	26	16
03NG170514	41776	cockscomb	si	16.7942	-88.4623	old	leaves	nothing	nothing	nothing	nothing	trail	edge	1.5	rare	low	yes	talk/Atlantic forest	20	>75	talk/Atlantic forest	20	>75	talk/Atlantic forest	20	>75	soil	absent	mostly	absent	absent	absent	soil	absent	mostly	absent	absent	absent	absent	18	19
04NG170514	41776	cockscomb	si	16.7937	-88.465	old	leaves	nothing	nothing	nothing	nothing	trail	edge	1.5	rare	low	yes	talk/Atlantic forest	18	50-75	talk/Atlantic forest	18	50-75	talk/Atlantic forest	18	50-75	soil	absent	mostly	absent	absent	absent	soil	absent	mostly	absent	absent	absent	absent	20	20
05NG170514	41776	cockscomb	si	16.7857	-88.4684	fresh	leaves	nothing	nothing	nothing	nothing	trail	edge	1.5	rare	low	yes	talk/Atlantic forest	18	50-75	talk/Atlantic forest	18	>75	talk/Atlantic forest	18	75	soil	absent	mostly	absent	absent	absent	soil	absent	mostly	absent	absent	absent	absent	19	16
06NG170514	41776	cockscomb	si	16.7821	-88.4625	med	leaves	nothing	nothing	nothing	nothing	car track	edge	2	frequent	high	yes	talk/Atlantic forest	12	>75	talk/Atlantic forest	12	>75	talk/Atlantic forest	12	>75	soil	absent	mostly	absent	absent	absent	soil	absent	mostly	absent	absent	absent	absent	23	20
01NG200514	41779	cockscomb	si	16.7898	-88.4666	med	leaves	nothing	nothing	nothing	nothing	trail	edge	1.5	rare	low	yes	talk/Atlantic forest	20	50-75	talk/Atlantic forest	20	50-75	talk/Atlantic forest	20	50-75	soil	absent	mostly	absent	absent	absent	True	absent	mostly	absent	absent	absent	absent	17	20
02NG250514	41784	cockscomb	si	16.7841	-88.4703	fresh	leaves and grass	nothing	nothing	nothing	nothing	car track	edge	2	frequent	high	yes	talk/Atlantic forest	16	>75	talk/Atlantic forest	16	>75	talk/Atlantic forest	16	>75	soil	absent	partially	absent	partially	absent	soil	absent	partially	absent	partially	absent	absent	74	17
02NG270514	41786	cockscomb	si	16.7919	-88.4659	fresh	leaves	scrape	0	nothing	nothing	trail	edge	15	rare	medium	yes	talk/Atlantic forest	20	50-75	talk/Atlantic forest	20	50-75	talk/Atlantic forest	20	50-75	soil	absent	mostly	absent	absent	absent	soil	absent	mostly	absent	absent	absent	absent	36	25
03NG270514	41786	cockscomb	si	16.784	-88.4686	med	leaves	nothing	nothing	nothing	nothing	trail	center	15	rare	medium	yes	talk/Atlantic forest	16	50-75	talk/Atlantic forest	16	>75	talk/Atlantic forest	16	75	soil	absent	mostly	absent	absent	absent	soil	absent	mostly	absent	absent	absent	absent	88	28
04NG270514	41786	cockscomb	si	16.7839	-88.4686	fresh	leaves	nothing	nothing	nothing	nothing	trail	center	15	rare	medium	yes	talk/Atlantic forest	16	50-75	talk/Atlantic forest	16	50-75	talk/Atlantic forest	16	50-75	soil	absent	mostly	absent	absent	absent	soil	absent	mostly	absent	absent	absent	absent	82	23
01NG300514	41789	cockscomb	no			med	leaves	nothing	nothing	nothing	nothing	car track	edge	2	frequent	medium	yes	talk/Atlantic forest	18	>75	talk/Atlantic forest	18	>75	talk/Atlantic forest	18	>75	soil	absent	mostly	absent	absent	absent	soil	absent	mostly	absent	absent	absent	absent	82	21
02NG300514	41789	cockscomb	no	16.7841	-88.4703	med	leaves and grass	nothing	nothing	nothing	nothing	car track	edge	2	frequent	medium	yes	talk/Atlantic forest	18	>75	talk/Atlantic forest	18	>75	talk/Atlantic forest	18	>75	soil	absent	partially	absent	partially	absent	soil	absent	partially	absent	partially	absent	absent	37	20
03NG300514	41789	cockscomb	no	16.7828	-88.4702	med	leaves	nothing	nothing	nothing	nothing	car track	edge	2	frequent	medium	yes	talk/Atlantic forest	16	50-75	talk/Atlantic forest	16	50-75	talk/Atlantic forest	16	50-75	soil	absent	partially	absent	partially	absent	soil	absent	partially	absent	partially	absent	absent	41	24
01NG040614	41794	cockscomb	si			fresh	leaves	nothing	nothing	nothing	nothing	car track	edge	4	frequent	high	yes	talk/Atlantic forest	12	50-75	talk/Atlantic forest	12	50-75	talk/Atlantic forest	12	50-75	soil	absent	mostly	absent	absent	absent	soil	absent	mostly	absent	absent	absent	absent	20	16
02NG040614	41794	cockscomb	si	16.7821	-88.463	fresh	leaves	nothing	nothing	nothing	nothing	car track	edge	4	frequent	high	yes	talk/Atlantic forest	14	>75	talk/Atlantic forest	14	>75	talk/Atlantic forest	14	>75	soil	absent	mostly	absent	absent	absent	soil	absent	mostly	absent	absent	absent	absent	16	17
04NG040614	41794	cockscomb	si	16.788	-88.4727	old	leaves	trunk	40	nothing	nothing	car track	edge	2	frequent	medium	yes	talk/Atlantic forest	16	>75	talk/Atlantic forest	16	>75	talk/Atlantic forest	16	>75	soil	absent	partially	absent	absent	absent	soil	absent	mostly	absent	absent	absent	absent	16	15
05NG040614	41794	cockscomb	no	16.792	-88.4776	old	leaves	nothing	nothing	nothing	nothing	car track	edge	2	frequent	medium	yes	talk/Atlantic forest	18	50-75	talk/Atlantic forest	18	>75	talk/Atlantic forest	18	75	soil	absent	partially	absent	absent	absent	soil	absent	mostly	absent	absent	absent	absent	21	18
06NG040614	41794	cockscomb	no	16.7917	-88.4775	fresh	leaves	nothing	nothing	nothing	nothing	car track	edge	2	frequent	medium	yes	talk/Atlantic forest	18	50-75	talk/Atlantic forest	18	>75	talk/Atlantic forest	18	75	soil	absent	partially	absent	partially	absent	soil	absent	partially	absent	partially	absent	absent	17	16
07NG040614	41794	cockscomb	no	16.7915	-88.4773	fresh	leaves	nothing	nothing	nothing	nothing	car track	edge	2	frequent	high	yes	talk/Atlantic forest	16	>75	talk/Atlantic forest	16	>75	talk/Atlantic forest	16	>75	soil	absent	partially	absent	absent	absent	soil	absent	mostly	absent	absent	absent	absent	18	15
02NG050614	41795	cockscomb	no	16.7828	-88.47	fresh	grass	nothing	nothing	nothing	nothing	car track	edge	2	frequent	high	yes	talk/Atlantic forest	16	>75	talk/Atlantic forest	16	>75	talk/Atlantic forest	16	>75	soil	absent	partially	absent	partially	absent	soil	absent	partially	absent	partially	absent	absent	56	28
02NG010513	41395	eden	si	21.2102	-87.2107	med	leaves	trunk	5	nothing	na	trail	edge	1.5	rare	NA	yes	secundary forest	12	>75	secundary forest	12	>75	secundary forest	12	>75	soil	absent	mostly	absent	absent	absent	NA	NA	NA	NA	NA	NA	NA	24	26
03NG010513	41395	eden	si	21.2101	-87.2136	old	leaves	trunk	20	wood	5	trail	center	1.5	rare	NA	yes	secundary forest	15	>75	secundary forest	15	>75	secundary forest	15	>75	soil	absent	mostly	absent	absent	absent	NA	NA	NA	NA	NA	NA	NA	20	11
04NG010513	41395	eden	si	21.2101	-87.216	old	leaves	stick	5	nothing	na	trail	center	1.5	rare	medium	yes	secundary forest	15	>75	secundary forest	15	>75	secundary forest	15	>75	soil	absent	mostly	absent	absent	absent	NA	NA	NA	NA	NA	NA	NA	22	21
05NG010513	41395	eden	si	21.2101	-87.2171	fresh	leaves	stick	5	nothing	na	trail	out	1.5	rare	medium	yes	secundary forest	15	>75	secundary forest	15	>75	secundary forest	15	>75	soil	absent	mostly	absent	absent	absent	NA	NA	NA	NA	NA	NA	NA	36	22
10NG010513	41395	eden	si	21.2226	-87.2273	old	leaves	trunk	10	nothing	na	trail	center	2	rare	low	yes	secundary forest	15	>75	secundary forest	15	>75	secundary forest	15	>75	stone and soil	absent	mostly	absent	absent	absent	NA	NA	NA	NA	NA	NA	NA	27	22
11NG010513	41395	eden	si	21.2263	-87.2269	med	leaves	trunk	5	nothing	na	trail	edge	3	rare	low	yes	secundary forest	12	>75	secundary forest	12	>75	secundary forest	12	>75	soil	absent	mostly	partially	absent	absent	stone/soil	absent	mostly	absent	absent	absent	absent	NA	NA
12NG010513	41395	eden	si	21.2262	-87.227	old	leaves	nothing	na	nothing	na	trail	edge	3	rare	low	yes	secundary forest	12	>75	secundary forest	12	>75	secundary forest	12	>75	soil	absent	mostly	absent	absent	absent	soil	absent	mostly	absent	absent	absent	absent	NA	NA
14NG010513	41395	eden	si	21.232	-87.2178	fresh	leaves	trunk	50	nothing	na	trail	center	1.5	rare	low	yes	talk/Atlantic forest	20	>75	talk/Atlantic forest	20	>75	talk/Atlantic forest	20	>75	soil	absent	mostly	absent	absent	absent	stone/soil	absent	mostly	absent	absent	partially	absent	26	19
15NG010513	41395	eden	si	21.232	-87.2175	med	leaves	trunk	na	nothing	na	trail	center	2	rare	NA	yes	talk/Atlantic forest	18	>75	talk/Atlantic forest	18	>75	talk/Atlantic forest	18	>75	soil	NA	NA	NA	NA	NA	soil	absent	na	absent	absent	absent	absent	18	26
17NG010513	41395	eden	si	21.23	-87.2036	fresh	leaves	trunk	30	scat?	na	trail	center	2	rare	low	yes	secundary forest	12	>75	secundary forest	12	>75	secundary forest	12	>75	soil	absent	mostly	absent	absent	absent	stone/soil	absent	mostly	absent	absent	partially	absent	18	23
18NG010513	41395	eden	si	21.2299	-87.2033	fresh	clean	scrape	na	nothing	na	trail	center	2	rare	low	yes	secundary forest	15	>75	secundary forest	15	>75	secundary forest	15	>75	soil	absent	mostly	absent	absent	absent	soil	absent	mostly	absent	partially	partially	absent	19	21
19NG010513	41395	eden	si	21.231	-87.2031	fresh	leaves	trunk	5	scrape	2000	trail	center	2	rare	low	yes	secundary forest	12	>75	secundary forest	12	>75	secundary forest	12	>75	soil	absent	mostly	absent	absent	absent	soil	absent	mostly	partially	absent	partially	absent	17	25
21NG010513	41395	eden	si	21.2301	-87.2028	fresh	clean	scat	0	scrape	5	trail	edge	1.5	rare	low	yes	secundary forest	15	>75	secundary forest	15	>75	secundary forest	15	>75	soil	absent	mostly	partially	absent	absent	soil	absent	mostly	partially	absent	absent	absent	16	25
22NG010513	41395	eden	si	21.2301	-87.2028	old	clean	scat	5	scrape	5	trail	edge	1.5	rare	low	yes	secundary forest	15	>75	secundary forest	15	>75	secundary forest	15	>75	soil	absent	mostly	partially	absent	absent	soil	absent	mostly	partially	absent	absent	absent	18	27
23NG010513	41395	eden	si	21.2308	-87.1985	med	leaves	stone	5	nothing	na	trail	center	1.5	rare	low	yes	savanna	10	50-75	savanna	10	50-75	savanna	10	50-75	soil	absent	mostly	absent	absent	partially	soil	absent	mostly	partially	absent	absent	absent	20	25
02NG020513	41396	eden	si	21.172	-87.1502	old	leaves	trunk	10	nothing	na	car track	edge	2.5	frequent	high	yes	secundary forest	10	>75	secundary forest	10	>75	secundary forest	10	>75	soil	absent	mostly	absent	absent	absent	soil	absent	mostly	absent	absent	absent	absent	23	24
04NG020513	41396	eden	si	21.1725	-87.1515	old	leaves	nothing	na	nothing	na	car track	edge	2.5	frequent	high	yes	secundary forest	10	>75	secundary forest	10	>75	secundary forest	10	>75	soil	absent	mostly	absent	absent	absent	soil	absent	mostly	absent	absent	absent	absent	19	21
10NG020513	41396	eden	si	21.1781	-87.1602	old	leaves	nothing	na	nothing	na	car track	edge	2.5	frequent	high	yes	secundary forest	10	>75	secundary forest	10	>75	secundary forest	10	>75	soil	absent	mostly	absent	absent	absent	soil	absent	mostly	absent	absent	absent	absent	24	24
15NG020513	41396	eden	si	21.188	-87.1649	old	leaves	nothing	na	nothing	na	car track	edge	2.5	frequent	high	yes	secundary forest	10	50-75	secundary forest	10	50-75	secundary forest	10	50-75	soil	absent	mostly	absent	absent	absent	stone/soil	absent	mostly	absent	absent	absent	absent	20	22
20NG020513	41396	eden	si	21.2055	-87.1732	old	leaves	nothing	na	nothing	na	car track	edge	2.5	frequent	high	yes	secundary forest	10	>75	secundary forest	10	>75	secundary forest	10	>75	soil	absent	mostly	absent	absent	absent	soil	absent	mostly	absent	absent	absent	absent	19	22
22NG020513	41404	eden	si	21.1979	-87.1663	med	leaves	scat	0	nothing	na	car track	edge	3	frequent	high	yes	secundary forest	6	>75	secundary forest	6	>75	secundary forest	6	>75	stone and soil	absent	mostly	absent	absent	absent	stone/soil	absent	mostly	absent	absent	absent	absent	28/48?	24
01NG030513	41397	eden	si	21.1753	-87.1623	old	leaves	trunk	30	nothing	na	car track	edge	NA	abandoned	low	yes	secundary forest	12	>75	secundary forest	12	>75	secundary forest	12	>75	soil	absent	mostly	absent	absent	absent	soil	absent	mostly	absent	absent	partially	absent	19	25
03NG030513	41397	eden	si	21.1718	-87.1788	old	leaves	trunk	5	nothing	na	trail	edge	2.5	abandoned	low	yes	secundary forest	10	>75	secundary forest	10	>75	secundary forest	10	>75	soil	absent	partially	partially	absent	absent	soil	absent	partially	partially	absent	absent	absent	18	21
07NG030513	41397	eden	si	21.1683	-87.1847	old	leaves	trunk	20	scrape	300	trail	center	1.5	abandoned	medium	yes	short forest/cerrado	2	<25	short forest/cerrado	2	<25	short forest/cerrado	2	<25	soil	absent	mostly	partially	absent	absent	stone/soil	absent	absent	absent	absent	absent	absent	NA	NA
08NG0305213	41397	eden	si	21.1683	-87.1848	old	leaves	scrape	300	nothing	na	trail	edge	1.5	abandoned	medium	yes	short forest/cerrado	2	<25	short forest/cerrado	2	<25	short forest/cerrado	2	<25	stone and soil	absent	mostly	absent	absent	partially	stone/soil	absent	mostly	absent	absent	absent	absent	18	24
10NG030513	41397	eden	si	21.1679	-87.1856	old	clean	scat	150	nothing	na	trail	edge	1.5	abandoned	medium	yes	short forest/cerrado	1.5	<25	short forest/cerrado	1.5	<25	short forest/cerrado	1.5	<25	stone and soil	absent	partially	partially	absent	absent	stone/soil	mostly	absent	absent	absent	absent	absent	20	26
11NG030513	41397	eden	si	21.1679	-87.1856	old	clean	scat	150	nothing	na	trail	edge	1.5	abandoned	medium	yes	short forest/cerrado	1.5	<25	short forest/cerrado	1.5	<25	short forest/cerrado	1.5	<25	stone and soil	absent	partially	partially	absent	absent	stone/soil	mostly	absent	absent	absent	absent	absent	21	26
14NG030513	41397	eden	si	21.1642	-87.1974	med	leaves	nothing	na	nothing	na	trail	center	5	abandoned	medium	yes	short forest/cerrado	6	>75	short forest/cerrado	6	>75	short forest/cerrado	6	>75	stone and soil	absent	partially	partially	absent	absent	stone/soil	absent	partially	absent	absent	absent	absent	NA	NA
03CC030513	41397	eden	si	21.2104	-87.1548	na	na	nothing	na	nothing	na	trail	out	1	rare	NA	no	secundary forest	12	>75	secundary forest	12	>75	secundary forest	12	>75	soil	absent	partially	absent	absent	absent	soil	absent	partially	absent	absent	absent	absent	NA	NA
02NG040513	41398	eden	si	21.1296	-87.1914	old	clean	nothing	na	nothing	na	car track	wheel track	2	rare	medium	yes	secundary forest	8	>75	secundary forest	8	>75	secundary forest	8	>75	soil	absent	partially	absent	partially	absent	soil	absent	partially	mostly	absent	absent	absent	NA	NA
01NG060513	41400	eden	si	21.1689	-87.1526	old	leaves	nothing	na	nothing	na	trail	edge	3	rare	low	yes	secundary forest	10	>75	secundary forest	10	>75	secundary forest	10	>75	stone and soil	absent	mostly	absent	absent	absent	soil	absent	mostly	absent	partially	absent	absent	na	na
05NG060513	41400	eden	si	21.1661	-87.138	old	leaves	trunk	5	nothing	na	trail	edge	3	abandoned	low	no	secundary forest	12	>75	secundary forest	12	>75	secundary forest	12	>75	stone and soil	absent	mostly	absent	absent	partially	NA	absent	mostly	partially	absent	partially	absent	NA	NA
07NG060513	41400	eden	si	21.1703	-87.136	fresh	leaves	nothing	na	nothing	na	cross country	cross country	NA	NA	medium	no	secundary forest	8	>75	secundary forest	8	>75	secundary forest	8	>75	stone	absent	mostly	absent	absent	absent	stone	absent	mostly	absent	absent	absent	absent	19	18
12NG060513	41400	eden	si	21.1709	-87.1355	old	leaves	scat	50	nothing	na	cross country	cross country	NA	NA	medium	no	secundary forest	6	>75	rushes	2	>75	edge	4	>75	stone	absent	mostly	absent	absent	absent	stone	absent	partially	absent	absent	absent	absent	NA	NA
02NG080513	41402	eden	si	21.2118	-87.1671	fresh	leaves	scat	0	nothing	na	trail	center	NA	rare	medium	no	secundary forest	6	>75	secundary forest	6	>75	secundary forest	6	>75	soil	absent	mostly	absent	absent	absent	soil	absent	partially	absent	absent	absent	absent	31	23
03NG080513	41402	eden	si	21.2171	-87.1675	old	leaves	nothing	na	nothing	na	trail	center	1.5	abandoned	medium	no	secundary forest	6	>75	secundary forest	6	>75	secundary forest	6	>75	soil	absent	mostly	absent	absent	absent	soil	absent	mostly	partially	absent	absent	absent	19	25
04NG080513	41402	eden	si	21.2208	-87.1677	old	leaves	nothing	na	nothing	na	trail	center	1.5	abandoned	medium	no	secundary forest	6	>75	secundary forest	6	>75	secundary forest	6	>75	stone and soil	absent	mostly	absent	absent	absent	NA	NA	NA	NA	NA	NA	NA	29	23
01NG160513	41321	eden	no	21.235	-87.2007	old	leaves	nothing	na	nothing	na	trail	center	1	abandoned	medium	yes	short forest/cerrado	6	>75	short forest/cerrado	6	>75	short forest/cerrado	6	>75	soil	absent	mostly	absent	absent	absent	stone/soil	absent	mostly	absent	absent	absent	absent	NA	NA
01NG180513	41412	eden	no	21.1769	-87.1607	fresh	leaves	nothing	na	nothing	na	car track	edge	3	rare	medium	yes	secundary forest	8	>75	secundary forest	8	>75	secundary forest	8	>75	stone	absent	partially	partially	absent	absent	stone	absent	mostly	absent	absent	absent	absent	NA	NA
01NG190513	41413	eden	no	21.1748	-87.1626	fresh	leaves	nothing	na	nothing	na	car track	edge	3	abandoned	medium	yes	secundary forest		NA	NA		NA	NA	NA	NA	NA	absent	absent	absent	absent	absent	NA	NA	NA	NA	NA	NA	NA	NA	NA
03CC200513	41414	eden	no	21.2095	-87.1608	fresh	leaves	scat	0	water	1500	trail	edge	0.5	rare	medium	yes	secundary forest	12	>75	secundary forest	12	>75	secundary forest	12	>75	stone and soil	absent	partially	absent	absent	absent	stone/soil	absent	partially	absent	absent	absent	absent	20	10
01NG220513	41416	eden	no	21.2196	-87.2274	fresh	leaves	trunk	30	nothing	na	trail	edge	1.5	rare	medium	yes	secundary forest	10	>75	secundary forest	10	>75	secundary forest	10	>75	stone and soil	absent	mostly	absent	absent	absent	stone/soil	absent	mostly	absent	absent	absent	absent	17	25
02NG220513	41416	eden	no	21.2126	-87.2278	fresh	leaves	nothing	na	nothing	na	trail	center	1.5	rare	medium	yes	secundary forest	12	>75	secundary forest	12	>75	secundary forest	12	>75	stone and soil	absent	mostly	absent	absent	absent	stone/soil	absent	mostly	absent	partially	absent	absent	21	27
02NG270513	41421	eden	no	21.2102	-87.1877	fresh	scat	scat	0	nothing	na	car track	edge	2.5	frequent	high	yes	secundary forest	10	>75	secundary forest	10	>75	secundary forest	10	>75	stone and soil	absent	mostly	absent	absent	absent	stone/soil	absent	mostly	absent	absent	absent	absent	40	20
04NG270513	41421	eden	no	21.2096	-87.1821	fresh	scat	scat	0	nothing	na	car track	edge	2.5	frequent	high	yes	secundary forest	6	>75	secundary forest	6	>75	secundary forest	6	>75	stone and soil	absent	mostly	absent	absent	absent	stone/soil	absent	mostly	absent	absent	absent	absent	26	16
05NG270513	41421	eden	no	21.2101	-87.1853	fresh	leaves	nothing	na	nothing	na	car track	far	2.5	frequent	high	yes	secundary forest	6	>75	secundary forest	6	>75	secundary forest	6	>75	stone and soil	absent	mostly	absent	absent	absent	stone/soil	absent	partially	absent	partially	absent	absent	19	29
01NG300513	41424	eden	no	21.1746	-87.1629	fresh	leaves	trunk	20	nothing	na	trail	edge	3	rare	medium	yes	secundary forest	6	>75	secundary forest	6	>75	secundary forest	6	>75	stone and soil	absent	mostly	absent	absent	absent	stone/soil	absent	mostly	absent	partially	absent	absent	21	28
01Ng100613	41435	eden	no	21.1748	-87.1627	fresh	leaves	nothing	nothing	nothing	na	car track	edge	2	rare	medium	yes	secundary forest	8	>75	secundary forest	8	>75	secundary forest	8	>75	stone and soil	partially	mostly	absent	absent	absent	stone/soil	partially	mostly	absent	absent	absent	absent	NA	NA
01Ng120613	41437	eden	si	21.2263	-87.2269	fresh	leaves	trunk	10	nothing	na	trail	center	3	rare	medium	yes	talk/Atlantic forest	12	>75	talk/Atlantic forest	12	>75	talk/Atlantic forest	12	>75	stone and soil	absent	absent	partially	absent	absent	stone/soil	absent	mostly	absent	partially	absent	absent	20	26
02Ng120613	41437	eden	si	21.2275	-87.2268	old	leaves	nothing	na	nothing	na	trail	center	2	rare	medium	yes	talk/Atlantic forest	12	>75	talk/Atlantic forest	12	>75	talk/Atlantic forest	12	>75	stone and soil	absent	mostly	absent	absent	absent	stone/soil	absent	mostly	absent	absent	absent	absent	NA	NA
03Ng120613	41437	eden	si	21.2114	-87.1543	fresh	leaves	trunk	20	nothing	na	trail	edge	1.5	rare	medium	yes	talk/Atlantic forest	14	>75	talk/Atlantic forest	14	>75	talk/Atlantic forest	14	>75	stone and soil	absent	mostly	absent	absent	absent	NA	NA	NA	NA	NA	NA	NA	22	26
04Ng120613	41437	eden	si	21.2316	-87.2239	fresh	leaves	nothing	na	nothing	na	trail	center	1.5	rare	medium	yes	talk/Atlantic forest	14	>75	talk/Atlantic forest	14	>75	talk/Atlantic forest	14	>75	stone and soil	absent	mostly	absent	absent	absent	stone/soil	absent	mostly	absent	absent	absent	absent	NA	NA
05Ng120613	41437	eden	si	21.2319	-87.2197	old	leaves	nothing	na	nothing	na	trail	center	1	rare	medium	yes	talk/Atlantic forest	14	>75	talk/Atlantic forest	14	>75	talk/Atlantic forest	14	>75	stone and soil	absent	mostly	absent	absent	absent	stone/soil	absent	partially	absent	absent	absent	absent	NA	NA
06Ng120613	41437	eden	si	21.232	-87.2189	old	leaves	trunk	30	scrape	20	trail	edge	1	rare	medium	yes	talk/Atlantic forest	14	>75	talk/Atlantic forest	14	>75	talk/Atlantic forest	14	>75	stone and soil	absent	mostly	absent	absent	absent	stone/soil	absent	mostly	absent	absent	absent	absent	NA	NA
07Ng120613	41437	eden	si	21.2321	-87.2157	fresh	leaves	nothing	na	nothing	na	trail	center	1.5	rare	medium	yes	talk/Atlantic forest	14	>75	talk/Atlantic forest	14	>75	talk/Atlantic forest	14	>75	stone and soil	absent	mostly	absent	absent	absent	stone/soil	absent	mostly	absent	absent	absent	absent	22	29
08Ng120613	41437	eden	si	21.2302	-87.2067	fresh	leaves	nothing	na	nothing	na	trail	edge	1	rare	medium	yes	talk/Atlantic forest	14	>75	talk/Atlantic forest	14	>75	talk/Atlantic forest	14	>75	stone and soil	absent	mostly	absent	absent	absent	stone/soil	absent	mostly	absent	absent	absent	absent	18	23
09Ng120613	41437	eden	si	21.2306	-87.2	fresh	leaves	nothing	na	nothing	na	trail	center	1.5	rare	medium	yes	secundary forest	12	>75	secundary forest	12	>75	secundary forest	12	>75	stone and soil	absent	mostly	absent	absent	absent	stone/soil	absent	mostly	absent	absent	absent	absent	19	19
01NG130613	41438	eden	si			fresh	clean	nothing	na	nothing	na	trail	edge	1.5	rare	medium	yes	secundary forest	8	>75	secundary forest	8	>75	secundary forest	8	>75	stone and soil	absent	partially	absent	absent	mostly	stone/soil	absent	partially	absent	absent	mostly	absent	23	22
02Ng130613	41438	eden	si	21.2114	-87.1543	fresh	clean	trunk	10	nothing	na	trail	edge	2	rare	medium	yes	secundary forest	10	>75	secundary forest	10	>75	secundary forest	10	>75	stone and soil	absent	mostly	absent	absent	partially	stone/soil	absent	mostly	absent	absent	partially	absent	17	16
03Ng130613	41438	eden	si	21.2116	-87.1543	fresh	leaves	scrape	1000	nothing	na	trail	edge	2	rare	medium	yes	secundary forest	10	>75	secundary forest	10	>75	secundary forest	10	>75	stone and soil	absent	mostly	partially	absent	absent	stone/soil	absent	partially	absent	absent	partially	absent	16	21
05Ng130613	41438	eden	si	21.2235	-87.1543	fresh	na	nothing	na	nothing	na	trail	center	3	rare	medium	yes	secundary forest	10	>75	secundary forest	10	>75	secundary forest	10	>75	stone and soil	absent	absent	absent	partially	partially	stone/soil	absent	partially	partially	partially	absent	absent	18	16
06Ng130613	41438	eden	si	21.2249	-87.1544	fresh	leaves	nothing	na	nothing	na	trail	out	1.5	rare	medium	yes	secundary forest	10	>75	secundary forest	10	>75	secundary forest	10	>75	stone and soil	absent	partially	partially	absent	absent	stone/soil	absent	partially	absent	absent	partially	absent	20	20
07Ng130613	41438	eden	si	21.2053	-87.1714	fresh	leaves	nothing	na	nothing	na	car track	edge	3	frequent	high	yes	secundary forest	8	>75	secundary forest	8	>75	secundary forest	8	>75	soil	absent	mostly	absent	absent	absent	soil	absent	mostly	absent	partially	absent	absent	16	30
09Ng130613	41438	eden	si	21.2103	-87.1916	fresh	leaves	nothing	na	nothing	na	car track	out	3	frequent	high	yes	secundary forest	8	>75	secundary forest	8	>75	secundary forest	8	>75	stone and soil	absent	partially	absent	absent	absent	stone/soil	absent	partially	absent	mostly	partially	absent	19	20
01NG140613	41439	eden	si			fresh	leaves	nothing	na	nothing	na	trail	center	1	rare	medium	yes	short forest/cerrado	8	>75	short forest/cerrado	8	>75	short forest/cerrado	8	>75	stone and soil	absent	mostly	absent	absent	absent	stone/soil	absent	mostly	partially	absent	absent	absent	21	20
02NG140613	41439	eden	si			fresh	leaves	scat	na	nothing	na	trail	center	1	rare	high	yes	short forest/cerrado	6	>75	short forest/cerrado	6	>75	short forest/cerrado	6	>75	stone and soil	absent	mostly	partially	absent	absent	stone/soil	absent	absent	absent	absent	partially	absent	20	23
03NG140613	41439	eden	si			fresh	clean	nothing	na	nothing	na	trail	edge	1.5	rare	high	yes	short forest/cerrado	6	<25	short forest/cerrado	6	<25	short forest/cerrado	6	<25	stone and soil	absent	partially	absent	absent	absent	stone/soil	absent	partially	absent	absent	partially	absent	19	25
04NG140613	41439	eden	si			med	leaves	stick	0	nothing	na	trail	center	1.5	rare	medium	yes	short forest/cerrado	6	>75	short forest/cerrado	6	>75	short forest/cerrado	6	>75	stone and soil	absent	mostly	absent	absent	absent	stone/soil	absent	partially	absent	absent	mostly	absent	25	24
05NG140613	41439	eden	si			fresh	woody	plant	0	nothing	na	trail	center	1	rare	medium	yes	short forest/cerrado	6	>75	short forest/cerrado	6	>75	short forest/cerrado	6	>75	stone and soil	absent	mostly	absent	absent	absent	stone/soil	absent	absent	absent	mostly	absent	absent	29	22
06NG140613	41439	eden	si			fresh	na	stick	0	nothing	na	trail	edge	1.5	rare	medium	yes	short forest/cerrado	6	>75	short forest/cerrado	6	>75	short forest/cerrado	6	>75	stone and soil	absent	partially	partially	absent	absent	stone/soil	absent	absent	absent	partially	partially	absent	22	25
07NG140613	41439	eden	si			fresh	na	nothing	na	nothing	na	trail	out	1.5	rare	medium	yes	short forest/cerrado	6	>75	short forest/cerrado	6	>75	short forest/cerrado	6	>75	soil	absent	mostly	absent	absent	absent	stone/soil	absent	mostly	absent	absent	partially	absent	29	25
01NG160613	41441	eden	si			med	leaves	stick	0	nothing	na	car track	out	2.5	frequent	high	yes	secundary forest	8	>75	secundary forest	8	>75	secundary forest	8	>75	stone and soil	absent	mostly	absent	absent	absent	stone/soil	absent	mostly	absent	absent	absent	absent	21	25
02NG160613	41441	eden	si			old	leaves	nothing	na	nothing	na	car track	edge	2.5	frequent	high	yes	secundary forest	8	>75	secundary forest	8	>75	secundary forest	8	>75	stone and soil	absent	mostly	absent	absent	absent	stone/soil	absent	mostly	absent	partially	absent	absent	NA	NA
03NG160613	41441	eden	si			med	leaves	nothing	na	nothing	na	car track	wheel track	2.5	frequent	high	yes	secundary forest	10	>75	secundary forest	10	>75	secundary forest	10	>75	stone and soil	absent	partially	partially	absent	absent	stone/soil	absent	partially	absent	absent	absent	absent	25	22
02NG240929	41176	Angatuba	si	-23.3838	-48.4895	fresh	clean	nothing	nothing	nothing	nothing	car track	wheel track	NA	rare	low	NA	plantations	20	25-50	talk/Atlantic forest	15	50-75	edge	17.5	50	NA	NA	NA	NA	NA	NA	NA	NA	NA	NA	NA	NA	NA	27	NA
07FP270912	41179	Angatuba	si	-23.3364	-48.4468	med	clean	nothing	nothing	nothing	nothing	car track	center	2.5	rare	low	NA	plantations	12	25-50	plantations	12	25-50	plantations	12	25-50	NA						NA	NA	NA	NA	NA	NA	NA	NA	NA
09FP270912	41179	Angatuba	si	-23.3237	-48.4425	fresh	clean	scat	50	nothing	nothing	car track	far	4	rare	medium	NA	plantations	20	25-50	plantations	12	25-50	edge	16	25-50	NA	NA	NA	NA	NA	NA	NA	NA	NA	NA	NA	NA	NA	NA	NA
12FP270912	41179	Angatuba	si	-23.3164	-48.4538	med	clean	nothing	nothing	nothing	nothing	car track	edge	2.5	NA	low	NA	short forest/cerrado	10	25-50	short forest/cerrado	10	25-50	short forest/cerrado	10	25-50	NA	NA	NA	NA	NA	NA	NA	NA	NA	NA	NA	NA	NA	NA	NA
06FP280912	41180	Angatuba	si	-23.3138	-48.4746	fresh	clean	scrape	150	nothing	nothing	car track	far	NA	NA	NA	NA	plantations	20	25-50	plantations	15	25-50	edge	17.5	25-50	NA	NA	NA	NA	NA	NA	NA	NA	NA	NA	NA	NA	NA	NA	NA
07FP280912	41180	Angatuba	si	-23.3131	-48.4728	fresh	needeles	scrape	0	nothing	nothing	car track	far	4	rare	medium	NA	plantations	20	25-50	plantations	12	25-50	edge	16	25-50	NA	NA	NA	NA	NA	NA	NA	NA	NA	NA	NA	NA	NA	NA	NA
10FP280912	41180	Angatuba	si	-23.313	-48.4726	old	leaves	scat and scrape	100	scrape	10	car track	far	4	rare	medium	NA	plantations	20	25-50	plantations	12	25-50	edge	16	25-50	NA	NA	NA	NA	NA	NA	NA	NA	NA	NA	NA	NA	NA	NA	NA
14FP280912	41180	Angatuba	si	-23.327	-48.4604	fresh	clean	footprint	100	nothing	nothing	trail	out	0.5	rare	NA	NA	short forest/cerrado	10	25-50	plantations	8	<25	edge	9	25	NA	NA	NA	NA	NA	NA	NA	NA	NA	NA	NA	NA	NA	NA	NA
01NG290912	41181	Angatuba	si	-23.4137	-48.364	med	clean	scrape	550	nothing	nothing	car track	edge	3	rare	medium	NA	talk/Atlantic forest	10	50-75	talk/Atlantic forest	10	50-75	talk/Atlantic forest	10	50-75	NA	NA	NA	NA	NA	NA	NA	NA	NA	NA	NA	NA	NA	40	14
02NG290912	41181	Angatuba	si	-23.4137	-48.3641	old	clean	scrape	550	nothing	nothing	car track	edge	3	rare	medium	NA	talk/Atlantic forest	10	50-75	talk/Atlantic forest	10	50-75	talk/Atlantic forest	10	50-75	NA	NA	NA	NA	NA	NA	NA	NA	NA	NA	NA	NA	NA	NA	NA
04NG290912	41181	Angatuba	si	-23.4116	-48.365	old	clean	nothing	nothing	nothing	nothing	car track	NA	3	rare	low	NA	short forest/cerrado	12	>75	short forest/cerrado	12	>75	short forest/cerrado	12	>75	NA	NA	NA	NA	NA	NA	NA	NA	NA	NA	NA	NA	NA	22	17
05NG290912	41181	Angatuba	si	-23.4099	-48.3665	old	clean	nothing	nothing	nothing	nothing	car track	center	3	abandoned	low	NA	short forest/cerrado	12	>75	short forest/cerrado	12	>75	short forest/cerrado	12	>75	NA	NA	NA	NA	NA	NA	NA	NA	NA	NA	NA	NA	NA	28	22
07NG290912	41181	Angatuba	si	-23.4097	-48.3691	old	leaves	scat	0	nothing	nothing	car track	edge	3	abandoned	low	NA	short forest/cerrado	12	>75	short forest/cerrado	12	>75	short forest/cerrado	12	>75	NA	NA	NA	NA	NA	NA	NA	NA	NA	NA	NA	NA	NA	33	30
08NG290912	41181	Angatuba	si	-23.4106	-48.3714	old	leaves	nothing	nothing	nothing	nothing	car track	edge	3	abandoned	low	NA	short forest/cerrado	12	>75	short forest/cerrado	12	>75	short forest/cerrado	12	>75	NA	NA	NA	NA	NA	NA	NA	NA	NA	NA	NA	NA	NA	NA	NA
10NG290912	41181	Angatuba	si	-23.4073	-48.3766	fresh	leaves	nothing	nothing	nothing	nothing	car track	center	3	abandoned	low	NA	talk/Atlantic forest	12	>75	talk/Atlantic forest	12	>75	talk/Atlantic forest	12	>75	NA	NA	NA	NA	NA	NA	NA	NA	NA	NA	NA	NA	NA	25	36
12NG290912	41181	Angatuba	si	-23.4064	-48.3777	med	leaves	nothing	nothing	nothing	nothing	car track	wheel track	3	rare	low	NA	short forest/cerrado	12	>75	short forest/cerrado	12	>75	short forest/cerrado	12	>75	NA	NA	NA	NA	NA	NA	NA	NA	NA	NA	NA	NA	NA	20	NA
13NG290912	41181	Angatuba	si	-23.4001	-48.3779	med	leaves	nothing	nothing	nothing	nothing	car track	wheel track	3	rare	low	NA	short forest/cerrado	12	>75	short forest/cerrado	12	>75	short forest/cerrado	12	>75	NA	NA	NA	NA	NA	NA	NA	NA	NA	NA	NA	NA	NA	NA	NA
09NG300912	41182	Angatuba	si	-23.3881	-48.3611	na	clean	nothing	nothing	nothing	nothing	car track	edge	4	rare	low	NA	short forest/cerrado	12	>75	short forest/cerrado	12	>75	short forest/cerrado	12	>75	NA	NA	NA	NA	NA	NA	NA	NA	NA	NA	NA	NA	NA	25	22
01NG011012	41183	Angatuba	si	-23.4237	-48.3345	fresh	grass	scrape	18.5	nothing	nothing	car track	out	3	rare	low	NA	secundary forest	10	>75	secundary forest	10	>75	secundary forest	10	>75	soil	NA	NA	NA	NA	NA	NA	NA	NA	NA	NA	NA	NA	28	21
02NG011012	41183	Angatuba	si	-23.4238	-48.3343	fresh	grass	scrape	18.5	nothing	nothing	car track	edge	3	rare	low	NA	secundary forest	10	>75	secundary forest	10	>75	secundary forest	10	>75	soil	NA	NA	NA	NA	NA	NA	NA	NA	NA	NA	NA	NA	22	19
03NG011012	41183	Angatuba	si	-23.428	-48.331	med	leaves	nothing	nothing	nothing	nothing	car track	wheel track	3	rare	low	NA	talk/Atlantic forest	12	>75	talk/Atlantic forest	12	>75	talk/Atlantic forest	12	>75	soil	NA	NA	NA	NA	NA	NA	NA	NA	NA	NA	NA	NA	22	20
04NG011012	41183	Angatuba	si	-23.4295	-48.3305	med	grass	scrape	2	nothing	nothing	car track	wheel track	3	rare	low	NA	short forest/cerrado	20	>75	short forest/cerrado	20	>75	short forest/cerrado	20	>75	soil	NA	NA	NA	NA	NA	NA	NA	NA	NA	NA	NA	NA	25	12
05NG011012	41183	Angatuba	si	-23.4296	-48.3305	na	clean	nothing	nothing	nothing	nothing	car track	wheel track	3	rare	low	NA	short forest/cerrado	20	>75	short forest/cerrado	20	>75	short forest/cerrado	20	>75	soil	NA	NA	NA	NA	NA	NA	NA	NA	NA	NA	NA	NA	27	21
06NG011012	41183	Angatuba	si	-23.4299	-48.3302	med	grass	nothing	nothing	nothing	nothing	car track	wheel track	3	rare	low	NA	short forest/cerrado	20	>75	short forest/cerrado	20	>75	short forest/cerrado	20	>75	soil	NA	NA	NA	NA	NA	NA	NA	NA	NA	NA	NA	NA	19	14
07NG011012	41183	Angatuba	si	-23.4303	-48.3304	na	leaves	nothing	nothing	nothing	nothing	car track	wheel track	3	rare	low	NA	short forest/cerrado	20	>75	short forest/cerrado	20	>75	short forest/cerrado	20	>75	soil	NA	NA	NA	NA	NA	NA	NA	NA	NA	NA	NA	NA	26	20
08NG011012	41183	Angatuba	si	-23.4232	-48.3346	fresh	grass	scrape	5	nothing	nothing	car track	center	3	rare	medium	NA	talk/Atlantic forest	10	>75	talk/Atlantic forest	10	>75	talk/Atlantic forest	10	>75	soil	NA	NA	NA	NA	NA	NA	NA	NA	NA	NA	NA	NA	30	28
09NG011012	41183	Angatuba	si	-23.4233	-48.3346	med	grass	scrape	5	nothing	nothing	car track	center	3	rare	medium	NA	talk/Atlantic forest	10	>75	talk/Atlantic forest	10	>75	talk/Atlantic forest	10	>75	soil	NA	NA	NA	NA	NA	NA	NA	NA	NA	NA	NA	NA	21	36
10NG011012	41183	Angatuba	si	-23.4231	-48.3348	fresh	clean	scrape	15	nothing	nothing	car track	center	3	rare	medium	NA	talk/Atlantic forest	10	>75	talk/Atlantic forest	10	>75	talk/Atlantic forest	10	>75	soil	NA	NA	NA	NA	NA	NA	NA	NA	NA	NA	NA	NA	23	33
11NG011012	41183	Angatuba	si	-23.4231	-48.3349	fresh	clean	scrape	2	nothing	nothing	car track	wheel track	3	rare	medium	NA	talk/Atlantic forest	10	>75	talk/Atlantic forest	10	>75	talk/Atlantic forest	10	>75	soil	NA	NA	NA	NA	NA	NA	NA	NA	NA	NA	NA	NA	23	21
12NG011012	41183	Angatuba	si	-23.4231	-48.335	fresh	grass	scrape	na	nothing	nothing	car track	wheel track	3	rare	medium	NA	talk/Atlantic forest	10	>75	talk/Atlantic forest	10	>75	talk/Atlantic forest	10	>75	soil	NA	NA	NA	NA	NA	NA	NA	NA	NA	NA	NA	NA	29	23
13NG011012	41183	Angatuba	si	-23.4231	-48.335	med	grass	scrape	na	nothing	nothing	car track	wheel track	3	rare	medium	NA	talk/Atlantic forest	10	>75	talk/Atlantic forest	10	>75	talk/Atlantic forest	10	>75	soil	NA	NA	NA	NA	NA	NA	NA	NA	NA	NA	NA	NA	21	25
14NG011012	41183	Angatuba	si	-23.423	-48.3352	fresh	clean	scrape	na	nothing	nothing	car track	center	3	rare	medium	NA	talk/Atlantic forest	10	>75	talk/Atlantic forest	10	>75	talk/Atlantic forest	10	>75	soil	NA	NA	NA	NA	NA	NA	NA	NA	NA	NA	NA	NA	20	21
15NG011012	41183	Angatuba	si	-23.4229	-48.3354	med	clean	scrape	100	nothing	nothing	car track	wheel track	3	rare	medium	NA	talk/Atlantic forest	10	>75	talk/Atlantic forest	10	>75	talk/Atlantic forest	10	>75	soil	NA	NA	NA	NA	NA	NA	NA	NA	NA	NA	NA	NA	32	28
16NG011012	41183	Angatuba	si	-23.4229	-48.3354	med	grass	scat and scrape	0	scrape	100	car track	wheel track	3	rare	medium	NA	talk/Atlantic forest	10	>75	talk/Atlantic forest	10	>75	talk/Atlantic forest	10	>75	soil	NA	NA	NA	NA	NA	NA	NA	NA	NA	NA	NA	NA	28	24
18NG011012	41183	Angatuba	si	-23.4218	-48.3351	fresh	clean	scrape	20	nothing	nothing	car track	edge	3	rare	high	NA	water	0	0	talk/Atlantic forest	8	>75	edge	4	50	soil	NA	NA	NA	NA	NA	NA	NA	NA	NA	NA	NA	NA	26	15
19NG011012	41183	Angatuba	si	-23.4216	-48.3349	fresh	grass	scrape	20	nothing	nothing	car track	edge	3	rare	high	NA	water	0	0	talk/Atlantic forest	8	>75	edge	4	50	soil	NA	NA	NA	NA	NA	NA	NA	NA	NA	NA	NA	NA	NA	NA
20NG011012	41183	Angatuba	si	-23.4212	-48.3326	fresh	clean	nothing	nothing	nothing	nothing	car track	wheel track	3	rare	medium	NA	talk/Atlantic forest	12	>75	talk/Atlantic forest	12	>75	talk/Atlantic forest	12	>75	soil	NA	NA	NA	NA	NA	NA	NA	NA	NA	NA	NA	NA	27	11
24NG011012	41183	Angatuba	si	-23.4161	-48.33	med	cortex	scrape	na	nothing	nothing	car track	out	3	rare	medium	NA	talk/Atlantic forest	8	>75	talk/Atlantic forest	8	>75	talk/Atlantic forest	8	>75	soil	NA	NA	NA	NA	NA	NA	NA	NA	NA	NA	NA	NA	26	12
25NG011012	41183	Angatuba	si	-23.4161	-48.33	old	clean	scrape	300	nothing	nothing	car track	out	3	rare	medium	NA	talk/Atlantic forest	8	>75	talk/Atlantic forest	8	>75	talk/Atlantic forest	8	>75	soil	NA	NA	NA	NA	NA	NA	NA	NA	NA	NA	NA	NA	NA	NA
26NG011012	41183	Angatuba	si	-23.4161	-48.33	old	cortex	scrape	100	nothing	nothing	car track	out	3	rare	medium	NA	talk/Atlantic forest	8	>75	talk/Atlantic forest	8	>75	talk/Atlantic forest	8	>75	soil	NA	NA	NA	NA	NA	NA	NA	NA	NA	NA	NA	NA	NA	NA
27NG011012	41183	Angatuba	si	-23.416	-48.3299	fresh	cortex	scrape	10	nothing	nothing	car track	out	3	rare	medium	NA	talk/Atlantic forest	8	>75	talk/Atlantic forest	8	>75	talk/Atlantic forest	8	>75	soil	NA	NA	NA	NA	NA	NA	NA	NA	NA	NA	NA	NA	22	14
28NG011012	41183	Angatuba	si	-23.416	-48.3299	old	cortex	scrape	na	nothing	nothing	car track	out	3	rare	medium	NA	talk/Atlantic forest	8	>75	talk/Atlantic forest	8	>75	talk/Atlantic forest	8	>75	soil	NA	NA	NA	NA	NA	NA	NA	NA	NA	NA	NA	NA	NA	NA
29NG011012	41183	Angatuba	si	-23.4158	-48.3298	fresh	clean	scrape	na	nothing	nothing	car track	out	3	rare	medium	NA	talk/Atlantic forest	8	>75	talk/Atlantic forest	8	>75	talk/Atlantic forest	8	>75	soil	NA	NA	NA	NA	NA	NA	NA	NA	NA	NA	NA	NA	28	NA
30NG011012	41183	Angatuba	si	-23.4157	-48.3299	fresh	cortex and needles	na	na	nothing	nothing	car track	edge	2	rare	low	NA	talk/Atlantic forest	8	>75	talk/Atlantic forest	8	>75	talk/Atlantic forest	8	>75	soil	NA	NA	NA	NA	NA	NA	NA	NA	NA	NA	NA	NA	27	16
31NG011012	41183	Angatuba	si	-23.4155	-48.328	fresh	clean	nothing	nothing	nothing	nothing	car track	NA	3.5	rare	medium	NA	talk/Atlantic forest	10	>75	talk/Atlantic forest	10	>75	talk/Atlantic forest	10	>75	soil	NA	NA	NA	NA	NA	NA	NA	NA	NA	NA	NA	NA	29	17
32NG011012	41183	Angatuba	si	-23.4153	-48.3272	fresh	clean	scrape	10	nothing	nothing	car track	wheel track	4	rare	medium	NA	talk/Atlantic forest	10	>75	talk/Atlantic forest	10	>75	talk/Atlantic forest	10	>75	soil	NA	NA	NA	NA	NA	NA	NA	NA	NA	NA	NA	NA	33	22
33NG011012	41183	Angatuba	si	-23.4152	-48.3272	med	leaves	scrape	6	nothing	nothing	car track	wheel track	4	rare	medium	NA	talk/Atlantic forest	10	>75	talk/Atlantic forest	10	>75	talk/Atlantic forest	10	>75	soil	NA	NA	NA	NA	NA	NA	NA	NA	NA	NA	NA	NA	28	27
34NG011012	41183	Angatuba	si	-23.4141	-48.3259	fresh	needeles	nothing	nothing	nothing	nothing	car track	wheel track	3	rare	medium	NA	talk/Atlantic forest	10	>75	talk/Atlantic forest	10	>75	talk/Atlantic forest	10	>75	soil	NA	NA	NA	NA	NA	NA	NA	NA	NA	NA	NA	NA	30	14
35NG011012	41183	Angatuba	si	-23.4121	-48.3257	med	cortex	nothing	nothing	nothing	nothing	car track	edge	3	rare	medium	NA	talk/Atlantic forest	10	>75	talk/Atlantic forest	10	>75	talk/Atlantic forest	10	>75	soil	NA	NA	NA	NA	NA	NA	NA	NA	NA	NA	NA	NA	25	30
36NG011012	41183	Angatuba	si	-23.4117	-48.3254	old	cortex	scat and scrape	20	scrape	5	car track	NA	3.5	rare	medium	NA	talk/Atlantic forest	8	>75	talk/Atlantic forest	8	>75	talk/Atlantic forest	8	>75	soil	NA	NA	NA	NA	NA	NA	NA	NA	NA	NA	NA	NA	20	15
37NG011012	41183	Angatuba	si	-23.4118	-48.3253	med	clean	scrape	0	nothing	nothing	car track	NA	3.5	rare	medium	NA	talk/Atlantic forest	8	>75	talk/Atlantic forest	8	>75	talk/Atlantic forest	8	>75	soil	NA	NA	NA	NA	NA	NA	NA	NA	NA	NA	NA	NA	31	26
02NG021012	41184	Angatuba	si	-23.4122	-48.3257	med	needeles	scrape	0	nothing	nothing	car track	far	NA	rare	medium	NA	plantations	10	25-50	plantations	10	25-50	plantations	10	25-50	NA	NA	NA	NA	NA	NA	NA	NA	NA	NA	NA	NA	NA	24	18
03NG021012	41184	Angatuba	si	-23.3131	-48.4726	med	needeles	scrape	0	nothing	nothing	car track	far	NA	rare	medium	NA	plantations	10	25-50	plantations	10	25-50	plantations	10	25-50	NA	absent	mostly	absent	absent	absent	NA	NA	NA	NA	NA	NA	NA	20	18
04NG021012	41184	Angatuba	si	-23.3131	-48.4726	old	clean	scrape	50	nothing	nothing	car track	far	NA	rare	medium	NA	plantations	10	25-50	plantations	10	25-50	plantations	10	25-50	NA	absent	mostly	absent	absent	absent	NA	NA	NA	NA	NA	NA	NA	NA	NA
05NG021012	41184	Angatuba	si	-23.313	-48.4725	fresh	needeles	scrape	600	nothing	nothing	car track	far	NA	rare	medium	NA	plantations	10	25-50	plantations	10	25-50	plantations	10	25-50	NA	absent	mostly	absent	absent	absent	NA	NA	NA	NA	NA	NA	NA	33	30
06NG021012	41184	Angatuba	si	-23.313	-48.4726	med	needeles	scrape	300	nothing	nothing	car track	far	NA	rare	medium	NA	plantations	10	25-50	plantations	10	25-50	plantations	10	25-50	NA	absent	mostly	absent	absent	absent	NA	NA	NA	NA	NA	NA	NA	25	16
07NG021012	41184	Angatuba	si	-23.3129	-48.4725	old	clean	scrape	300	nothing	nothing	car track	far	NA	rare	medium	NA	plantations	10	25-50	plantations	10	25-50	plantations	10	25-50	NA	absent	mostly	absent	absent	absent	NA	NA	NA	NA	NA	NA	NA	NA	NA
08NG021012	41184	Angatuba	si	-23.3129	-48.4725	old	clean	scrape	300	nothing	nothing	car track	far	NA	rare	medium	NA	plantations	10	25-50	plantations	10	25-50	plantations	10	25-50	NA	absent	mostly	absent	absent	absent	NA	NA	NA	NA	NA	NA	NA	NA	NA
09NG021012	41184	Angatuba	si	-23.3129	-48.4725	med	clean	nothing	nothing	nothing	nothing	car track	far	NA	rare	medium	NA	plantations	10	25-50	plantations	10	25-50	plantations	10	25-50	NA	absent	mostly	absent	absent	absent	NA	NA	NA	NA	NA	NA	NA	26	21
10NG021012	41184	Angatuba	si	-23.3129	-48.4725	med	clean	nothing	nothing	nothing	nothing	car track	far	NA	rare	medium	NA	plantations	10	25-50	plantations	10	25-50	plantations	10	25-50	NA	absent	mostly	absent	absent	absent	NA	NA	NA	NA	NA	NA	NA	NA	NA
11NG021012	41184	Angatuba	si	-23.3129	-48.4725	med	clean	nothing	nothing	nothing	nothing	car track	far	NA	rare	medium	NA	plantations	10	25-50	plantations	10	25-50	plantations	10	25-50	NA	absent	mostly	absent	absent	absent	NA	NA	NA	NA	NA	NA	NA	29	25
12NG021012	41184	Angatuba	si	-23.3129	-48.4725	med	clean	nothing	nothing	nothing	nothing	car track	far	NA	rare	medium	NA	plantations	10	25-50	plantations	10	25-50	plantations	10	25-50	NA	absent	mostly	absent	absent	absent	NA	NA	NA	NA	NA	NA	NA	31	18
13NG021012	41184	Angatuba	si	-23.313	-48.4725	fresh	clean	nothing	nothing	nothing	nothing	car track	far	NA	rare	medium	NA	plantations	10	25-50	plantations	10	25-50	plantations	10	25-50	NA	absent	mostly	absent	absent	absent	NA	NA	NA	NA	NA	NA	NA	21	18
14NG021012	41184	Angatuba	si	-23.313	-48.4725	med	clean	nothing	nothing	nothing	nothing	car track	far	NA	rare	medium	NA	plantations	10	25-50	plantations	10	25-50	plantations	10	25-50	NA	absent	mostly	absent	absent	absent	NA	NA	NA	NA	NA	NA	NA	29	30
15NG021012	41184	Angatuba	si	-23.313	-48.4724	med	clean	nothing	nothing	nothing	nothing	car track	far	NA	rare	medium	NA	plantations	10	25-50	plantations	10	25-50	plantations	10	25-50	NA	absent	mostly	absent	absent	absent	NA	NA	NA	NA	NA	NA	NA	23	18
17NG021012	41184	Angatuba	si	-23.313	-48.4724	old	clean	scat	100	nothing	nothing	car track	far	NA	rare	medium	NA	plantations	10	25-50	plantations	10	25-50	plantations	10	25-50	NA	absent	mostly	absent	absent	absent	NA	NA	NA	NA	NA	NA	NA	NA	NA
18NG021012	41184	Angatuba	si	-23.313	-48.4724	fresh	clean	nothing	nothing	nothing	nothing	car track	far	NA	rare	medium	NA	plantations	10	25-50	plantations	10	25-50	plantations	10	25-50	NA	absent	mostly	absent	absent	absent	NA	NA	NA	NA	NA	NA	NA	30	22
19NG021012	41184	Angatuba	si	-23.313	-48.4724	med	clean	scrape	100	nothing	nothing	car track	far	NA	rare	medium	NA	plantations	10	25-50	plantations	10	25-50	plantations	10	25-50	NA	absent	mostly	absent	absent	absent	NA	NA	NA	NA	NA	NA	NA	24	18
20NG021012	41184	Angatuba	si	-23.313	-48.4724	old	clean	scrape	50	nothing	nothing	car track	far	NA	rare	medium	NA	plantations	10	25-50	plantations	10	25-50	plantations	10	25-50	NA	absent	mostly	absent	absent	absent	NA	NA	NA	NA	NA	NA	NA	NA	NA
21NG021012	41184	Angatuba	si	-23.313	-48.4724	old	clean	scrape	0	nothing	nothing	car track	far	NA	rare	medium	NA	plantations	10	25-50	plantations	10	25-50	plantations	10	25-50	NA	absent	mostly	absent	absent	absent	NA	NA	NA	NA	NA	NA	NA	NA	NA
22NG021012	41184	Angatuba	si	-23.313	-48.4723	old	clean	scrape	0	nothing	nothing	car track	far	NA	rare	medium	NA	plantations	10	25-50	plantations	10	25-50	plantations	10	25-50	NA	absent	mostly	absent	absent	absent	NA	NA	NA	NA	NA	NA	NA	NA	NA
23NG021012	41184	Angatuba	si	-23.3129	-48.4727	med	clean	scrape	na	nothing	nothing	car track	far	NA	rare	medium	NA	plantations	10	25-50	plantations	10	25-50	plantations	10	25-50	NA	absent	mostly	absent	absent	absent	NA	NA	NA	NA	NA	NA	NA	31	23
24NG021012	41184	Angatuba	si	-23.313	-48.4727	old	clean	scrape	0	nothing	nothing	car track	far	NA	rare	medium	NA	plantations	10	25-50	plantations	10	25-50	plantations	10	25-50	NA	absent	mostly	absent	absent	absent	NA	NA	NA	NA	NA	NA	NA	NA	NA
25NG021012	41184	Angatuba	si	-23.313	-48.4727	old	clean	scrape	0	nothing	nothing	car track	far	NA	rare	medium	NA	plantations	10	25-50	plantations	10	25-50	plantations	10	25-50	NA	absent	mostly	absent	absent	absent	NA	NA	NA	NA	NA	NA	NA	NA	NA
26NG021012	41184	Angatuba	si	-23.313	-48.4727	fresh	clean	scrape	100	nothing	nothing	car track	far	NA	rare	medium	NA	plantations	10	25-50	plantations	10	25-50	plantations	10	25-50	NA	absent	mostly	absent	absent	absent	NA	NA	NA	NA	NA	NA	NA	23	21
27NG021012	41184	Angatuba	si	-23.313	-48.4727	old	clean	scrape	20	nothing	nothing	car track	far	NA	rare	medium	NA	plantations	10	25-50	plantations	10	25-50	plantations	10	25-50	NA	absent	mostly	absent	absent	absent	NA	NA	NA	NA	NA	NA	NA	NA	NA
28NG021012	41184	Angatuba	si	-23.313	-48.4727	med	clean	scrape	100	nothing	nothing	car track	far	NA	rare	medium	NA	plantations	10	25-50	plantations	10	25-50	plantations	10	25-50	NA	absent	mostly	absent	absent	absent	NA	NA	NA	NA	NA	NA	NA	23	21
29NG021012	41184	Angatuba	si	-23.313	-48.4727	med	clean	scrape	0	nothing	nothing	car track	far	NA	rare	medium	NA	plantations	10	25-50	plantations	10	25-50	plantations	10	25-50	NA	absent	mostly	absent	absent	absent	NA	NA	NA	NA	NA	NA	NA	22	17
30NG021012	41184	Angatuba	si	-23.313	-48.4727	old	clean	scrape	0	nothing	nothing	car track	far	NA	rare	medium	NA	plantations	10	25-50	plantations	10	25-50	plantations	10	25-50	NA	absent	mostly	absent	absent	absent	NA	NA	NA	NA	NA	NA	NA	NA	NA
31NG021012	41184	Angatuba	si	-23.313	-48.4727	fresh	clean	scrape	na	nothing	nothing	car track	far	NA	rare	medium	NA	plantations	10	25-50	plantations	10	25-50	plantations	10	25-50	NA	absent	mostly	absent	absent	absent	NA	NA	NA	NA	NA	NA	NA	30	18
32NG021012	41184	Angatuba	si	-23.313	-48.4728	fresh	clean	scrape	na	nothing	nothing	car track	far	NA	rare	medium	NA	plantations	10	25-50	plantations	10	25-50	plantations	10	25-50	NA	absent	mostly	absent	absent	absent	NA	NA	NA	NA	NA	NA	NA	24	30
33NG021012	41184	Angatuba	si	-23.313	-48.4729	med	clean	scrape	na	nothing	nothing	car track	far	NA	rare	medium	NA	plantations	10	25-50	plantations	10	25-50	plantations	10	25-50	NA	absent	mostly	absent	absent	absent	NA	NA	NA	NA	NA	NA	NA	29	17
34NG021012	41184	Angatuba	si	-23.313	-48.4728	med	clean	nothing	nothing	nothing	nothing	car track	far	NA	rare	medium	NA	plantations	10	25-50	plantations	10	25-50	plantations	10	25-50	NA	absent	mostly	absent	absent	absent	NA	NA	NA	NA	NA	NA	NA	24	27
35NG021012	41184	Angatuba	si	-23.3131	-48.4728	old	clean	scrape	100	nothing	nothing	car track	far	NA	rare	medium	NA	plantations	10	25-50	plantations	10	25-50	plantations	10	25-50	NA	absent	mostly	absent	absent	absent	NA	NA	NA	NA	NA	NA	NA	NA	NA
36NG021012	41184	Angatuba	si	-23.3131	-48.4728	old	clean	scrape	0	nothing	nothing	car track	far	NA	rare	medium	NA	plantations	10	25-50	plantations	10	25-50	plantations	10	25-50	NA	absent	mostly	absent	absent	absent	NA	NA	NA	NA	NA	NA	NA	NA	NA
37NG021012	41184	Angatuba	si	-23.3131	-48.4729	fresh	clean	scrape	0	nothing	nothing	car track	far	NA	rare	medium	NA	plantations	10	25-50	plantations	10	25-50	plantations	10	25-50	NA	absent	mostly	absent	absent	absent	NA	NA	NA	NA	NA	NA	NA	24	19
38NG021012	41184	Angatuba	si	-23.3131	-48.4729	old	clean	scrape	100	nothing	nothing	car track	far	NA	rare	medium	NA	plantations	10	25-50	plantations	10	25-50	plantations	10	25-50	NA	absent	mostly	absent	absent	absent	NA	NA	NA	NA	NA	NA	NA	NA	NA
39NG021012	41184	Angatuba	si	-23.3138	-48.4745	fresh	clean	scrape	100	nothing	nothing	car track	far	NA	rare	medium	NA	plantations	10	25-50	plantations	10	25-50	plantations	10	25-50	NA	absent	mostly	absent	absent	absent	NA	NA	NA	NA	NA	NA	NA	27	23
40NG021012	41184	Angatuba	si	-23.3137	-48.4745	old	clean	scrape	100	nothing	nothing	car track	far	NA	rare	medium	NA	plantations	10	25-50	plantations	10	25-50	plantations	10	25-50	NA	absent	mostly	absent	absent	absent	NA	NA	NA	NA	NA	NA	NA	NA	NA
41NG021012	41184	Angatuba	si	-23.3137	-48.4745	old	clean	scrape	20	nothing	nothing	car track	far	NA	rare	medium	NA	plantations	10	25-50	plantations	10	25-50	plantations	10	25-50	NA	absent	mostly	absent	absent	absent	NA	NA	NA	NA	NA	NA	NA	NA	NA
42NG021012	41184	Angatuba	si	-23.3137	-48.4745	med	clean	scrape	na	nothing	nothing	car track	far	NA	rare	medium	NA	plantations	10	25-50	plantations	10	25-50	plantations	10	25-50	NA	absent	mostly	absent	absent	absent	NA	NA	NA	NA	NA	NA	NA	22	19
43NG021012	41184	Angatuba	si	-23.3137	-48.4747	old	clean	scrape	0	nothing	nothing	car track	far	NA	rare	medium	NA	plantations	10	25-50	plantations	10	25-50	plantations	10	25-50	NA	absent	mostly	absent	absent	absent	NA	NA	NA	NA	NA	NA	NA	NA	NA
44NG021012	41184	Angatuba	si	-23.3137	-48.4747	old	clean	scrape	0	nothing	nothing	car track	far	NA	rare	medium	NA	plantations	10	25-50	plantations	10	25-50	plantations	10	25-50	NA	absent	mostly	absent	absent	absent	NA	NA	NA	NA	NA	NA	NA	NA	NA
45NG021012	41184	Angatuba	si	-23.3136	-48.4743	fresh	clean	scrape	na	nothing	nothing	car track	far	NA	rare	medium	NA	plantations	10	25-50	plantations	10	25-50	plantations	10	25-50	NA	absent	mostly	absent	absent	absent	NA	NA	NA	NA	NA	NA	NA	22	36
46NG021012	41184	Angatuba	si	-23.3136	-48.4743	old	clean	nothing	nothing	nothing	nothing	car track	far	NA	rare	medium	NA	plantations	10	25-50	plantations	10	25-50	plantations	10	25-50	NA	absent	mostly	absent	absent	absent	NA	NA	NA	NA	NA	NA	NA	NA	NA
47NG021012	41184	Angatuba	si	-23.3136	-48.4742	med	clean	nothing	nothing	nothing	nothing	car track	far	NA	rare	medium	NA	plantations	10	25-50	plantations	10	25-50	plantations	10	25-50	NA	absent	mostly	absent	absent	absent	NA	NA	NA	NA	NA	NA	NA	23	18
08CC190412	41018	San Ignacio	si	23.8069	-106.479	med	clean	na	na	na	na	cross country	cross country	NA	NA	NA	NA	short forest/cerrado	15	NA	NA		NA	short forest/cerrado	15	NA	NA	NA	NA	NA	NA	NA	NA	NA	NA	NA	NA	NA	NA	NA	NA
5FP200412	41019	San Ignacio	si	23.8647	-106.542	med	leaves	na	na	na	na	trail	center	NA	NA	NA	NA	short forest/cerrado	8	NA	NA		NA	short forest/cerrado	8	NA	NA	NA	NA	NA	NA	NA	NA	NA	NA	NA	NA	NA	NA	NA	NA
