# Supplementary material for: Scraping marking behaviour of the largest Neotropical felids
Source: PeerJ. 2018 Jun 19;6:e4983. doi: 10.7717/peerj.4983 (PMC6014318; doi:10.7717/peerj.4983)
Supplement: Supplemental Information 3 — Characteristic (type of vegetation, use, etc.) of paths surveyed in three study areas from Brazil, Mexico and Belize. [file peerj-06-4983-s003.xlsx]

## Sheet: path points
LOCALITY	Path type	Path width	Path use	Path maintenance	Vegetation type side 1	Height vegetation 1	Vegetation cover 1	Vegetation type side 2	Height vegetation 2	Vegetation cover 2	veg_FINAL	Mean height	Mean cover
Angatuba	car track	4	rare		plantation	20	3	secundary forest	8	2	edge	14	2.5
Angatuba	car track	3	rare		plantation	20	3	secundary forest	8	3	edge	14	3
Angatuba	car track	3	rare		plantation	20	3	secundary forest	2	2	edge	11	2.5
Angatuba	car track	3	rare		plantation	20	3	secundary forest	12	5	edge	16	4
Angatuba	car track	3	rare		plantation	20	3	secundary forest	4	2	edge	12	2.5
Angatuba	car track	3	abandoned		plantation	20	3	pastureland	2	2	edge	11	2.5
Angatuba	car track	3	abandoned		plantation	20	4	pastureland	2	2	edge	11	3
Angatuba	car track	?	frequent		plantation	20	3	plantation	20	3	plantation	20	3
Angatuba	car track	?	frequent		plantation	20	3	plantation	20	3	plantation	20	3
Angatuba	car track	4	rare		plantation	20	3	pastureland	1	2	edge	10.5	2.5
Angatuba	car track	3	rare		plantation	20	3	plantation	20	3	plantation	20	3
Angatuba	car track	3	rare		plantation	20	3	plantation	20	2	plantation	20	2.5
Angatuba	car track	?	rare		plantation	20	3	secundary forest	3	2	edge	11.5	2.5
Angatuba	car track	4	rare		plantation	20	3	secundary forest	2	2	edge	11	2.5
Angatuba	car track	3	rare		plantation	20	3	pastureland	2	2	edge	11	2.5
Angatuba	car track	3	rare		plantation	20	3	secundary forest	1	2	edge	10.5	2.5
Angatuba	car track	3	rare		plantation	20	2	secundary forest	3	2	edge	11.5	2
Angatuba	car track	3	rare		plantation	20	3	secundary forest	1.5	2	edge	10.75	2.5
Angatuba	car track	3	rare		plantation	20	3	secundary forest	2	2	edge	11	2.5
Angatuba	car track	3	rare		plantation	20	3	secundary forest	15	4	edge	17.5	3.5
Angatuba	car track	3	rare		plantation	20	3	secundary forest	10	3	edge	15	3
Angatuba	car track	3	rare		plantation	20	3	secundary forest	2	2	edge	11	2.5
Angatuba	car track	?	rare		plantation	20	3	secundary forest	15	4	edge	17.5	3.5
Angatuba	car track	3	rare		plantation	20	3	plantation	15	2	plantation	17.5	2.5
Angatuba	car track	3	rare		plantation	20	3	plantation	20	3	plantation	20	3
Angatuba	car track	?	rare		plantation	20	3	plantation	20	3	plantation	20	3
Angatuba	car track	3	rare		plantation	20	3	plantation	20	3	plantation	20	3
Angatuba	car track	3	rare		plantation	20	3	plantation	20	3	plantation	20	3
Angatuba	car track	3	rare		plantation	20	2	plantation	20	2	plantation	20	2
Angatuba	car track	?	rare		plantation	20	2	plantation	20	2	plantation	20	2
Angatuba	car track	3	rare		plantation	20	2	plantation	20	2	plantation	20	2
Angatuba	car track	4	rare		plantation	20	3	plantation	20	3	plantation	20	3
Angatuba	car track	4	rare		plantation	20	3	pastureland	20	2	edge	20	2.5
Angatuba	car track	4	rare		plantation	20	3	pastureland	0	1	edge	10	2
Angatuba	car track	2	rare		talk/Atlantic forest	4	2	pastureland	0	1	talk/Atlantic forest	2	1.5
Angatuba	cross country		abandoned		talk/Atlantic forest	10	5	pastureland	0	1	talk/Atlantic forest	5	3
Angatuba	car track	3	rare		plantation	20	3	secundary forest	15	4	edge	17.5	3.5
Angatuba	car track	3	rare		plantation	20	3	secundary forest	12	4	edge	16	3.5
Angatuba	car track	3	rare		plantation	20	3	secundary forest	12	4	edge	16	3.5
Angatuba	car track	3	rare		plantation	20	3	secundary forest	12	2	edge	16	2.5
Angatuba	car track	3	rare		plantation	20	3	secundary forest	2	2	edge	11	2.5
Angatuba	car track	3	rare		plantation	20	3	secundary forest	2	2	edge	11	2.5
Angatuba	car track	3	rare		plantation	20	3	secundary forest	1.5	2	edge	10.75	2.5
Angatuba	car track	3	rare		plantation	20	3	secundary forest	2	2	edge	11	2.5
Angatuba	car track	3	rare		plantation	20	3	secundary forest	10	3	edge	15	3
Angatuba	car track	3	rare		plantation	20	3	secundary forest	12	4	edge	16	3.5
Angatuba	car track	3	rare		plantation	20	3	secundary forest	15	2	edge	17.5	2.5
Angatuba	car track	?	rare		plantation	20	3	secundary forest	5	2	edge	12.5	2.5
Angatuba	car track	?	rare		plantation	20	3	secundary forest	3	2	edge	11.5	2.5
Angatuba	car track	?	rare		plantation	20	3	secundary forest	2	2	edge	11	2.5
Angatuba	trail	2	rare		talk/Atlantic forest	10	5	lagoon	0	1	talk/Atlantic forest	5	3
Angatuba	car track	2	rare		plantation	20	3	plantation	20	3	plantation	20	3
Angatuba	car track	2	rare		plantation	20	3	plantation	20	3	plantation	20	3
Angatuba	car track	2	rare		plantation	20	3	plantation	20	3	plantation	20	3
Angatuba	car track	4	rare		plantation	20	3	plantation	20	3	plantation	20	3
Angatuba	car track	3	rare		plantation	20	3	plantation	20	3	plantation	20	3
Angatuba	car track	3	rare		plantation	20	3	secundary forest	3	2	edge	11.5	2.5
Angatuba	car track	3	rare		plantation	20	3	secundary forest	2	2	edge	11	2.5
Angatuba	car track	3	rare		plantation	20	3	secundary forest	2	2	edge	11	2.5
Angatuba	trail	1	rare		talk/Atlantic forest	8	2	secundary forest	8	2	talk/Atlantic forest	8	2
Angatuba	car track	3	rare		plantation	20	3	secundary forest	2	2	edge	11	2.5
Angatuba	car track	8	rare		plantation	20	3	secundary forest	8	5	edge	14	4
Angatuba	trail	0.5	rare		talk/Atlantic forest	15	4	secundary forest	15	4	talk/Atlantic forest	15	4
Angatuba	car track	4	rare		plantation	20	3	secundary forest	15	4	edge	17.5	3.5
Angatuba	car track	2.5	abandoned		plantation	20	3	secundary forest	2	3	edge	11	3
Angatuba	car track	3	abandoned		plantation	20	3	secundary forest	15	2	edge	17.5	2.5
Angatuba	car track	3	abandoned		plantation	20	3	secundary forest	15	4	edge	17.5	3.5
Angatuba	car track	3	abandoned		plantation	20	3	plantation	20	3	plantation	20	3
Angatuba	car track	3.5	abandoned		plantation	20	3	plantation	20	3	plantation	20	3
Angatuba	car track	3	rare		plantation	20	3	plantation	20	3	plantation	20	3
Angatuba	car track	3	rare		plantation	20	3	plantation	20	3	plantation	20	3
Angatuba	car track	3	rare		plantation	20	3	secundary forest	2	2	edge	11	2.5
Angatuba	car track	4	rare		plantation	20	3	secundary forest	3	2	edge	11.5	2.5
Angatuba	car track	3	rare		plantation	20	3	secundary forest	7	3	edge	13.5	3
Angatuba	car track	2.5	rare		plantation	20	3	plantation	20	3	plantation	20	3
Angatuba	car track	2.5	rare		plantation	20	3	plantation	20	3	plantation	20	3
Angatuba	car track	2.5	rare		plantation	20	3	plantation	20	3	plantation	20	3
Angatuba	car track	3	rare		plantation	20	3	plantation	15	2	plantation	17.5	2.5
Angatuba	car track	?	rare		plantation	20	3	secundary forest	15	2	edge	17.5	2.5
Angatuba	car track	?	rare		plantation	20	3	secundary forest	12	4	edge	16	3.5
Angatuba	car track	3.5	rare		plantation	20	3	secundary forest	5	2	edge	12.5	2.5
Angatuba	car track	2.5	abandoned		plantation	20	3	plantation	20	3	plantation	20	3
Angatuba	?	?	?		plantation	20	3	plantation	20	2	plantation	20	2.5
Angatuba	car track	3	rare		plantation	20	3	plantation	20	2	plantation	20	2.5
Angatuba	car track	3	rare		plantation	20	3	secundary forest	3	2	edge	11.5	2.5
Angatuba	car track	3.5	rare		plantation	20	3	plantation	20	3	plantation	20	3
Angatuba	car track	3.5	rare		plantation	20	3	secundary forest	5	2	edge	12.5	2.5
Angatuba	car track	3.5	rare		plantation	20	3	secundary forest	3	2	edge	11.5	2.5
Angatuba	car track	3.5	rare		plantation	20	3	secundary forest	5	2	edge	12.5	2.5
Angatuba	car track	3.5	rare		plantation	20	3	secundary forest	2	2	edge	11	2.5
Angatuba	car track	3.5	rare		plantation	20	3	secundary forest	2	2	edge	11	2.5
Angatuba	car track	3.5	rare		plantation	20	3	secundary forest	2	2	edge	11	2.5
Angatuba	car track	3.5	rare		plantation	20	3	secundary forest	2	3	edge	11	3
Angatuba	car track	3.5	rare		plantation	20	3	secundary forest	25	4	edge	22.5	3.5
Angatuba	car track	3.5	rare		plantation	20	3	secundary forest	2	4	edge	11	3.5
Angatuba	car track	3	rare		plantation	20	3	plantation	20	3	plantation	20	3
Angatuba	car track	2.5	rare		plantation	20	3	plantation	20	3	plantation	20	3
Angatuba	car track	2.5	abandoned		plantation	20	3	plantation	20	3	plantation	20	3
Angatuba	car track	2.5	rare		plantation	20	3	plantation	20	3	plantation	20	3
Angatuba	car track	2.5	rare		plantation	20	3	plantation	20	3	plantation	20	3
Angatuba	car track	4	rare		plantation	20	3	secundary forest	1	2	edge	10.5	2.5
Angatuba	car track	?	rare		plantation	15	3	secundary forest	1	2	edge	8	2.5
Angatuba	?	4	?		plantation	15	3	secundary forest	10	3	edge	12.5	3
Angatuba	car track	4	rare		plantation	15	3	secundary forest	0	1	edge	7.5	2
Angatuba	car track	2.5	rare		plantation	15	3	secundary forest	10	4	edge	12.5	3.5
Angatuba	car track	3	rare		plantation	15	3	secundary forest	8	4	edge	11.5	3.5
Angatuba	car track	2.5	rare		talk/Atlantic forest	10	5	secundary forest	10	5	talk/Atlantic forest	10	5
Angatuba	car track	3	rare		talk/Atlantic forest	8	5	secundary forest	8	5	talk/Atlantic forest	8	5
Angatuba	car track	3.5	rare		talk/Atlantic forest	3	4	plantation	12	4	edge	7.5	4
Angatuba	car track	3.5	rare		talk/Atlantic forest	8	5	plantation	3	5	edge	5.5	5
Angatuba	car track	2	abandoned		plantation	15	3	secundary forest	3	4	edge	9	3.5
Angatuba	car track	3	rare		plantation	20	3	secundary forest	10	5	edge	15	4
Angatuba	car track	3	rare		plantation	20	3	secundary forest	12	5	edge	16	4
Angatuba	car track	2.5	rare		plantation	20	3	secundary forest	6	5	edge	13	4
Angatuba	car track	2.5	rare		plantation	15	3	secundary forest	8	5	edge	11.5	4
Angatuba	car track	3	abandoned		plantation	20	3	plantation	20	3	plantation	20	3
Angatuba	car track	3	abandoned		plantation	20	3	plantation	20	3	plantation	20	3
Angatuba	car track	3	abandoned		plantation	20	3	plantation	20	3	plantation	20	3
Angatuba	car track	2.5	rare		plantation	15	3	pastureland	0	1	edge	7.5	2
Angatuba	car track	4	abandoned		plantation	15	3	secundary forest	3	2	edge	9	2.5
Angatuba	trail	1.5	abandoned		plantation	15	3	secundary forest	1.5	2	edge	8.25	2.5
Angatuba	car track	4	rare		plantation	15	3	secundary forest	2	4	edge	8.5	3.5
Angatuba	car track	3.5	rare		plantation	15	3	plantation	15	4	plantation	15	3.5
Angatuba	car track	4	rare		plantation	15	3	plantation	10	3	plantation	12.5	3
Angatuba	car track	?	rare		plantation	15	3	plantation	3	2	plantation	9	2.5
Angatuba	car track	2.5	abandoned		talk/Atlantic forest	2	4	secundary forest	2	4	talk/Atlantic forest	2	4
Angatuba	car track	2.5	rare		plantation	15	3	plantation	10	4	plantation	12.5	3.5
Angatuba	car track	4	rare		plantation	15	3	secundary forest	8	2	edge	11.5	2.5
Angatuba	car track	3.5	rare		plantation	15	3	plantation	15	3	plantation	15	3
Angatuba	car track	3.5	rare		plantation	15	3	plantation	15	3	plantation	15	3
Angatuba	car track	?	rare		plantation	15	3	plantation	15	3	plantation	15	3
Angatuba	car track	2.5	rare		plantation	15	3	plantation	15	3	plantation	15	3
Angatuba	car track	2.5	rare		plantation	15	3	plantation	15	3	plantation	15	3
Angatuba	car track	2.5	rare		plantation	15	3	plantation	15	3	plantation	15	3
Angatuba	car track	4	rare		plantation	15	3	secundary forest	2	2	edge	8.5	2.5
Angatuba	car track	4	rare		plantation	15	3	talk/Atlantic forest	10	4	edge	12.5	3.5
Angatuba	car track	3	rare		plantation	15	3	plantation	?	2	plantation		2.5
Angatuba	car track	3	rare		plantation	15	3	plantation	15	2	plantation	15	2.5
Angatuba	car track	3	rare		plantation	15	3	plantation	15	2	plantation	15	2.5
Angatuba	car track	3	rare		plantation	15	3	plantation	15	2	plantation	15	2.5
Angatuba	car track	3	rare		plantation	15	3	plantation	15	2	plantation	15	2.5
Angatuba	car track	4	rare		plantation	20	3	pastureland	0	1	edge	10	2
Angatuba	car track	2.5	rare		plantation	20	3	secundary forest	5	2	edge	12.5	2.5
Angatuba	car track	2.5	rare		plantation	20	3	plantation	20	3	plantation	20	3
Angatuba	car track	?	rare		plantation	20	3	pastureland	0	1	edge	10	2
Angatuba	car track	3.5	rare		plantation	20	3	pastureland	0	1	edge	10	2
Angatuba	car track	?	rare		plantation	20	3	pastureland	0	1	edge	10	2
Angatuba	car track	3	rare		plantation	20	3	pastureland	0	1	edge	10	2
Angatuba	car track	4	rare		plantation	20	3	secundary forest	5	2	edge	12.5	2.5
Angatuba	car track	4	rare		plantation	20	3	secundary forest	6	4	edge	13	3.5
Angatuba	car track	4	rare		plantation	20	3	secundary forest	5	2	edge	12.5	2.5
Angatuba	car track	3.5	rare		plantation	20	3	secundary forest	6	2	edge	13	2.5
Angatuba	car track	2.5	abandoned		plantation	20	3	plantation	20	3	plantation	20	3
Angatuba	car track	2.5	abandoned		plantation	20	3	pastureland	0	1	edge	10	2
Angatuba	car track	3	abandoned		plantation	20	3	plantation	20	3	plantation	20	3
Angatuba	car track	3	abandoned		plantation	15	3	plantation	15	3	plantation	15	3
Angatuba	car track	3.5	abandoned		plantation	20	3	plantation	20	3	plantation	20	3
Angatuba	car track	4	rare		plantation	20	3	secundary forest	2	2	edge	11	2.5
Angatuba	car track	4	rare		plantation	20	3	secundary forest	3	2	edge	11.5	2.5
Angatuba	car track	3	rare		plantation	20	3	pastureland	0	1	edge	10	2
Angatuba	car track	3	rare		plantation	15	3	pastureland	15	2	edge	15	2.5
Angatuba	car track	3	rare		plantation	15	3	pastureland	0	q	edge	7.5	#VALUE!
Angatuba	car track	3	rare		plantation	20	3	secundary forest	10	2	edge	15	2.5
Angatuba	car track	3	rare		talk/Atlantic forest	10	3	talk/Atlantic forest	10	5	talk/Atlantic forest	10	4
Angatuba	car track	3	rare		talk/Atlantic forest	10	5	talk/Atlantic forest	10	5	talk/Atlantic forest	10	5
Angatuba	car track	3	rare		short forest/cerrado	12	5	short forest/cerrado	12	5	short forest/cerrado	12	5
Angatuba	car track	?	abandoned		short forest/cerrado	10	5	short forest/cerrado	10	5	short forest/cerrado	10	5
Angatuba	car track	3	abandoned		short forest/cerrado	12	5	short forest/cerrado	12	5	short forest/cerrado	12	5
Angatuba	car track	3	abandoned		talk/Atlantic forest	12	5	talk/Atlantic forest	12	5	talk/Atlantic forest	12	5
Angatuba	car track	3	rare		short forest/cerrado	12	5	short forest/cerrado	12	5	short forest/cerrado	12	5
Angatuba	car track	3	rare		short forest/cerrado	12	5	short forest/cerrado	12	5	short forest/cerrado	12	5
Angatuba	car track	13	?		short forest/cerrado	12	5	short forest/cerrado	12	5	short forest/cerrado	12	5
Angatuba	car track	13	?		short forest/cerrado	12	5	short forest/cerrado	12	5	short forest/cerrado	12	5
Angatuba	car track	13	rare		short forest/cerrado	12	5	short forest/cerrado	12	5	short forest/cerrado	12	5
Angatuba	car track	13	rare		short forest/cerrado	12	5	short forest/cerrado	12	5	short forest/cerrado	12	5
Angatuba	car track	13	rare		short forest/cerrado	12	5	short forest/cerrado	12	5	short forest/cerrado	12	5
Angatuba	car track	?	rare		short forest/cerrado	12	5	short forest/cerrado	12	5	short forest/cerrado	12	5
Angatuba	car track	3	rare		short forest/cerrado	12	5	short forest/cerrado	12	5	short forest/cerrado	12	5
Angatuba	car track	2.5	rare		short forest/cerrado	12	5	short forest/cerrado	12	5	short forest/cerrado	12	5
Angatuba	car track	4	frequent		short forest/cerrado	12	5	short forest/cerrado	12	5	short forest/cerrado	12	5
Angatuba	car track	4	frequent		short forest/cerrado	12	5	short forest/cerrado	12	5	short forest/cerrado	12	5
Angatuba	car track	3	rare		short forest/cerrado	12	5	short forest/cerrado	12	5	short forest/cerrado	12	5
Angatuba	car track	6	frequent		short forest/cerrado	10	5	short forest/cerrado	10	5	short forest/cerrado	10	5
Angatuba	car track	6	frequent		short forest/cerrado	12	5	short forest/cerrado	12	5	short forest/cerrado	12	5
Angatuba	car track	6	frequent		short forest/cerrado	12	5	short forest/cerrado	12	5	short forest/cerrado	12	5
Angatuba	car track	4	rare		short forest/cerrado	10	5	plantation	20	3	edge	15	4
Angatuba	car track	4	rare		short forest/cerrado	10	5	plantation	20	3	edge	15	4
Angatuba	car track	4	rare		short forest/cerrado	10	5	plantation	20	3	edge	15	4
Angatuba	car track	8	?		short forest/cerrado	12	5	short forest/cerrado	12	5	short forest/cerrado	12	5
Angatuba	car track	8	rare		short forest/cerrado	12	5	short forest/cerrado	12	5	short forest/cerrado	12	5
Angatuba	car track	3	rare		plantation	20	3	plantation	20	3	plantation	20	3
Angatuba	car track	2	rare		plantation	20	3	plantation	10	4	plantation	15	3.5
Angatuba	car track	2	rare		plantation	20	3	short forest/cerrado	12	5	edge	16	4
Angatuba	car track	3	rare		plantation	10	3	short forest/cerrado	12	5	edge	11	4
Angatuba	car track	4	rare		plantation	30	4	short forest/cerrado	12	5	edge	21	4.5
Angatuba	car track	3	rare		short forest/cerrado	12	5	short forest/cerrado	12	5	short forest/cerrado	12	5
Angatuba	car track	?	rare		talk/Atlantic forest	10	5	talk/Atlantic forest	10	5	talk/Atlantic forest	10	5
Angatuba	car track	?	rare		talk/Atlantic forest	10	5	talk/Atlantic forest	10	5	talk/Atlantic forest	10	5
Angatuba	car track		rare		talk/Atlantic forest	10	5	talk/Atlantic forest	10	5	talk/Atlantic forest	10	5
Angatuba	car track	4	rare		talk/Atlantic forest	12	5	talk/Atlantic forest	12	5	talk/Atlantic forest	12	5
Angatuba	car track	3	rare		talk/Atlantic forest	10	5	talk/Atlantic forest	10	5	talk/Atlantic forest	10	5
Angatuba	car track	3	rare		talk/Atlantic forest	8	5	talk/Atlantic forest	8	5	talk/Atlantic forest	8	5
Angatuba	car track	?	rare		talk/Atlantic forest	12	5	talk/Atlantic forest	12	5	talk/Atlantic forest	12	5
Angatuba	car track	4	rare		plantation	20	3	plantation	20	3	plantation	20	3
Angatuba	car track	3.5	rare		plantation	20	3	talk/Atlantic forest	10	4	edge	15	3.5
Angatuba	car track	4	rare		plantation	20	3	talk/Atlantic forest	15	4	edge	17.5	3.5
Angatuba	car track	4	rare		plantation	20	3	talk/Atlantic forest	?	5	edge		4
Angatuba	car track	4	rare		plantation	20	3	secundary forest	3	2	edge	11.5	2.5
Angatuba	car track	?	rare		plantation	20	3	talk/Atlantic forest	15	5	edge	17.5	4
Angatuba	car track	4	rare		plantation	20	3	talk/Atlantic forest	12	5	edge	16	4
Angatuba	car track	5	rare		plantation	20	3	short forest/cerrado	12	5	edge	16	4
Angatuba	car track	5	rare		plantation	20	3	short forest/cerrado	10	4	edge	15	3.5
Angatuba	car track	3	rare		short forest/cerrado	10	3	short forest/cerrado	10	3	short forest/cerrado	10	3
Angatuba	car track	4	rare		plantation	20	3	short forest/cerrado	10	3	edge	15	3
Angatuba	car track	2.5	rare		short forest/cerrado	10	2	short forest/cerrado	10	2	short forest/cerrado	10	2
Angatuba	car track	2.5	rare		short forest/cerrado	15	3	short forest/cerrado	12	3	short forest/cerrado	13.5	3
Angatuba	car track	3	rare		short forest/cerrado	12	2	short forest/cerrado	12	2	short forest/cerrado	12	2
Angatuba	car track	?	rare		plantation	20	3	short forest/cerrado	15	5	edge	17.5	4
Angatuba	car track	4	rare		plantation	20	3	talk/Atlantic forest	8	3	edge	14	3
Angatuba	car track	4	abandoned		plantation	20	3	secundary forest	8	2	edge	14	2.5
Angatuba	trail	0.5	abandoned		plantation	18	3	secundary forest	8	2	edge	13	2.5
Angatuba	cross country				plantation	20	3	plantation	20	3	plantation	20	3
Angatuba	car track	4	rare		plantation	20	3	plantation	20	3	plantation	20	3
Angatuba	car track	?	rare		plantation	20	3	plantation	20	3	plantation	20	3
Angatuba	car track	5	rare		plantation	20	3	plantation	20	3	plantation	20	3
Angatuba	car track	3	abandoned		plantation	20	3	pastureland	1.5	1	edge	10.75	2
Angatuba	car track	3	abandoned		plantation	20	3	talk/Atlantic forest	10	3	edge	15	3
Angatuba	car track	3	abandoned		plantation	20	3	talk/Atlantic forest	10	3	edge	15	3
Angatuba	car track	3	abandoned		plantation	20	3	talk/Atlantic forest	12	4	edge	16	3.5
Angatuba	car track	3	abandoned		plantation	20	3	talk/Atlantic forest	10	2	edge	15	2.5
Angatuba	car track	3	abandoned		plantation	20	3	talk/Atlantic forest	15	3	edge	17.5	3
Angatuba	car track	3	abandoned		plantation	20	3	secundary forest	6	4	edge	13	3.5
Angatuba	car track	4	rare		plantation	20	3	secundary forest	4	2	edge	12	2.5
Angatuba	cross country				plantation	20	3	plantation	20	3	plantation	20	3
Angatuba	car track	4	abandoned		plantation	20	3	plantation	20	3	plantation	20	3
Angatuba	car track	4	abandoned		plantation	20	3	plantation	20	3	plantation	20	3
Angatuba	car track	4	abandoned		plantation	20	3	plantation	20	3	plantation	20	3
Angatuba	car track	5	abandoned		plantation	20	3	plantation	20	3	plantation	20	3
Angatuba	car track	5	abandoned		plantation	20	3	plantation	20	3	plantation	20	3
Angatuba	car track	3	abandoned		plantation	20	3	plantation	20	3	plantation	20	3
Angatuba	car track	3	rare		plantation	20	3	pastureland	3	2	edge	11.5	2.5
Angatuba	car track	3	rare		plantation	20	3	pastureland	0	1	edge	10	2
Angatuba	car track	5	rare		plantation	20	3	secundary forest	3	2	edge	11.5	2.5
Angatuba	car track	5	rare		plantation	20	3	secundary forest	2	2	edge	11	2.5
Angatuba	car track	5	rare		plantation	20	3	secundary forest	2	2	edge	11	2.5
Angatuba	car track	5	rare		plantation	20	3	secundary forest	2	2	edge	11	2.5
Angatuba	car track	5	rare		plantation	20	3	plantation	20	3	plantation	20	3
Angatuba	car track	5	rare		plantation	20	3	plantation	20	3	plantation	20	3
Angatuba	car track	4	frequent		plantation	20	3	plantation	20	3	plantation	20	3
Angatuba	car track	4	rare		plantation	20	3	plantation	20	3	plantation	20	3
Angatuba	car track	4	rare		plantation	20	3	secundary forest	3	2	edge	11.5	2.5
Angatuba	car track	4	rare		plantation	20	3	secundary forest	3	2	edge	11.5	2.5
Angatuba	car track	4	rare		plantation	20	3	talk/Atlantic forest	12	4	edge	16	3.5
Angatuba	car track	4	rare		plantation	20	3	secundary forest	2	1	edge	11	2
Angatuba	car track	4	rare		plantation	20	3	secundary forest	10	3	edge	15	3
Angatuba	car track	4	rare		plantation	20	3	secundary forest	6	3	edge	13	3
Angatuba	car track	4	rare		plantation	20	3	plantation	20	3	plantation	20	3
Angatuba	car track	4	rare		plantation	20	3	secundary forest	3	2	edge	11.5	2.5
Angatuba	car track	3	rare		plantation	20	3	talk/Atlantic forest	10	4	edge	15	3.5
Angatuba	car track	4	rare		plantation	20	3	secundary forest	2	2	edge	11	2.5
Angatuba	car track	4	rare		plantation	20	3	secundary forest	3	1	edge	11.5	2
Angatuba	car track	4	rare		plantation	20	3	secundary forest	3	2	edge	11.5	2.5
Angatuba	car track	4	rare		plantation	20	3	pastureland	0	3	edge	10	3
Angatuba	car track	4	rare		plantation	20	3	plantation	20	3	plantation	20	3
Angatuba	trail	?	frequent		plantation	20	3	pastureland	0	3	edge	10	3
Angatuba	car track	4	rare		plantation	20	3	pastureland	0	1	edge	10	2
Angatuba	car track	?	rare		plantation	20	3	pastureland	0	3	edge	10	3
Angatuba	car track	4	rare		plantation	20	3	plantation	20	3	plantation	20	3
Angatuba	car track	4	rare		plantation	20	3	plantation	20	3	plantation	20	3
Angatuba	car track	4	rare		plantation	20	3	pastureland	0	3	edge	10	3
Angatuba	car track	4	rare		plantation	20	3	secundary forest	8	2	edge	14	2.5
Angatuba	car track	?	abandoned		plantation	10	3	plantation	10	3	plantation	10	3
Angatuba	car track	4	rare		plantation	20	3	secundary forest	2	2	edge	11	2.5
Angatuba	car track	4	rare		plantation	20	3	plantation	20	3	plantation	20	3
Angatuba	car track	4	rare		plantation	20	3	plantation	20	3	plantation	20	3
Angatuba	car track	4	rare		plantation	20	3	plantation	20	3	plantation	20	3
Angatuba	car track	4	rare		plantation	20	3	plantation	20	3	plantation	20	3
Angatuba	car track	?	rare		plantation	20	3	plantation	20	3	plantation	20	3
Angatuba	car track	4	rare		plantation	20	3	pastureland	0	1	edge	10	2
Angatuba	car track	5	rare		plantation	20	3	plantation	10	2	plantation	15	2.5
Angatuba	car track	4	rare		plantation	20	3	plantation	?	2	plantation		2.5
Angatuba	car track	4	rare		plantation	20	3	talk/Atlantic forest	8	3	edge	14	3
Angatuba	car track	4	rare		plantation	20	3	pastureland	0	3	edge	10	3
Angatuba	car track	2.5	rare		short forest/cerrado	8	3	short forest/cerrado	8	3	short forest/cerrado	8	3
Angatuba	car track	2.5	abandoned		short forest/cerrado	8	3	short forest/cerrado	8	3	short forest/cerrado	8	3
Angatuba	car track	4	rare		plantation	12	4	plantation	12	4	plantation	12	4
Angatuba	car track	3	rare		plantation	20	3	short forest/cerrado	8	4	edge	14	3.5
Angatuba	car track	?	rare		plantation	20	3	plantation	12	4	plantation	16	3.5
Angatuba	car track	4	rare		plantation	20	3	plantation	10	2	plantation	15	2.5
Angatuba	car track	4	rare		plantation	20	3	plantation	8	2	plantation	14	2.5
Angatuba	car track	4	rare		plantation	20	3	plantation	15	3	plantation	17.5	3
Angatuba	car track	4	rare		plantation	20	3	short forest/cerrado	6	3	edge	13	3
Angatuba	car track	4	rare		plantation	20	3	secundary forest	3	2	edge	11.5	2.5
Angatuba	trail	0.5	frequent		plantation	20	3	talk/Atlantic forest	4	4	edge	12	3.5
Angatuba	trail	0.5	frequent		plantation	20	3	talk/Atlantic forest	10	4	edge	15	3.5
Angatuba	trail	0.5	rare		plantation	20	3	plantation	10	2	plantation	15	2.5
Angatuba	car track	4	rare		plantation	20	3	plantation	20	3	plantation	20	3
Angatuba	car track	4	rare		plantation	20	3	plantation	20	3	plantation	20	3
Angatuba	car track	4	rare		plantation	20	3	plantation	20	3	plantation	20	3
Angatuba	car track	4	rare		plantation	20	3	short forest/cerrado	8	4	edge	14	3.5
Angatuba	car track	4	rare		plantation	?	3	short forest/cerrado	?	3	edge		3
Angatuba	car track	4	rare		plantation	20	3	short forest/cerrado	5	3	edge	12.5	3
EL EDEN	trail	2	rare		savanna	2	2	savanna	2	2	savanna	2	2
EL EDEN	trail	1.5	rare	not	savanna	2	2	savanna	2	2	savanna	2	2
EL EDEN	car track	2	rare	not	savanna	2	2	savanna	2	2	savanna	2	2
EL EDEN	trail	1.5	rare	not	short forest/cerrado	4	2				short forest/cerrado	2	1
EL EDEN	trail	1.5	rare	not	secundary forest	12	4	secundary forest	12	4	secundary forest	12	4
EL EDEN	trail	1.5	rare	not	secundary forest	12	4	secundary forest	12	4	secundary forest	12	4
EL EDEN	trail	na	rare	yes	secundary forest	15	4	secundary forest	15	4	secundary forest	15	4
EL EDEN	trail	na	rare	yes	secundary forest	15	4	secundary forest	15	4	secundary forest	15	4
EL EDEN	trail	1.5	rare	yes	secundary forest	15	4	secundary forest	15	4	secundary forest	15	4
EL EDEN	trail	1.5	rare	yes	secundary forest	15	4	secundary forest	15	4	secundary forest	15	4
EL EDEN	trail	2	rare	yes	secundary forest	15	4	secundary forest	15	4	secundary forest	15	4
EL EDEN	trail	3	rare	yes	secundary forest	15	4	secundary forest	15	4	secundary forest	15	4
EL EDEN	trail	3	rare	yes	secundary forest	15	4	secundary forest	15	4	secundary forest	15	4
EL EDEN	trail	2	rare	yes	secundary forest	15	4	secundary forest	15	4	secundary forest	15	4
EL EDEN	trail	na	rare	yes	talk/Atlantic forest	20	4	talk/Atlantic forest	20	4	talk/Atlantic forest	20	4
EL EDEN	trail	na	rare	na	na	na	na	na	na	na	NA
EL EDEN	trail	2	rare	yes	talk/Atlantic forest	18	4	talk/Atlantic forest	18	4	talk/Atlantic forest	18	4
EL EDEN	trail	3	rare	yes	talk/Atlantic forest	18	4	talk/Atlantic forest	18	4	talk/Atlantic forest	18	4
EL EDEN	trail	2	rare	yes	secundary forest	12	4	secundary forest	12	4	secundary forest	12	4
EL EDEN	trail	1.5	rare	yes	savanna	8	4	savanna	8	4	savanna	8	4
EL EDEN	trail	2	rare	yes	short forest/cerrado	12	4	short forest/cerrado	12	4	short forest/cerrado	12	4
EL EDEN	trail	3	rare	yes	savanna	2	3	savanna	2	3	savanna	2	3
EL EDEN	trail	2	rare	yes	savanna	2	1	savanna	2	1	savanna	2	1
EL EDEN	trail	1.5	rare	yes	savanna	1	1	savanna	1	1	savanna	1	1
EL EDEN	trail	1.5	rare	yes	savanna	2.5	2	savanna	2.5	2	savanna	2.5	2
EL EDEN	trail	1	rare	yes	savanna	2	2	savanna	2	2	savanna	2	2
EL EDEN	trail	1.5	rare	yes	savanna	2.5	1	savanna	2.5	1	savanna	2.5	1
EL EDEN	trail	1.5	rare	not	short forest/cerrado	4	2				short forest/cerrado	2	1
EL EDEN	trail	1.5	rare	not	secundary forest	12	4	secundary forest	12	4	secundary forest	12	4
EL EDEN	trail	1.5	rare	not	secundary forest	12	4	secundary forest	12	4	secundary forest	12	4
EL EDEN	trail	na	rare	yes	secundary forest	15	4	secundary forest	15	4	secundary forest	15	4
EL EDEN	trail	na	rare	yes	secundary forest	15	4	secundary forest	15	4	secundary forest	15	4
EL EDEN	trail	1.5	rare	yes	secundary forest	15	4	secundary forest	15	4	secundary forest	15	4
EL EDEN	trail	1.5	rare	yes	secundary forest	15	4	secundary forest	15	4	secundary forest	15	4
EL EDEN	trail	2	rare	yes	secundary forest	15	4	secundary forest	15	4	secundary forest	15	4
EL EDEN	trail	3	rare	yes	secundary forest	15	4	secundary forest	15	4	secundary forest	15	4
EL EDEN	trail	3	rare	yes	secundary forest	15	4	secundary forest	15	4	secundary forest	15	4
EL EDEN	trail	2	rare	yes	secundary forest	15	4	secundary forest	15	4	secundary forest	15	4
EL EDEN	trail	na	rare	yes	talk/Atlantic forest	20	4	talk/Atlantic forest	20	4	talk/Atlantic forest	20	4
EL EDEN	trail	na	rare	na	na	na	na	na	na	na	NA
EL EDEN	trail	2	rare	yes	talk/Atlantic forest	18	4	talk/Atlantic forest	18	4	talk/Atlantic forest	18	4
EL EDEN	trail	3	rare	yes	talk/Atlantic forest	18	4	talk/Atlantic forest	18	4	talk/Atlantic forest	18	4
EL EDEN	trail	2	rare	yes	secundary forest	12	4	secundary forest	12	4	secundary forest	12	4
EL EDEN	trail	1.5	rare	yes	savanna	8	4	savanna	8	4	savanna	8	4
EL EDEN	trail	2	rare	yes	short forest/cerrado	12	4	short forest/cerrado	12	4	short forest/cerrado	12	4
EL EDEN	trail	3	rare	yes	savanna	2	3	savanna	2	3	savanna	2	3
EL EDEN	trail	2	rare	yes	savanna	2	1	savanna	2	1	savanna	2	1
EL EDEN	trail	1.5	rare	yes	savanna	1	1	savanna	1	1	savanna	1	1
EL EDEN	trail	1.5	rare	yes	savanna	2.5	2	savanna	2.5	2	savanna	2.5	2
EL EDEN	trail	1	rare	yes	savanna	2	2	savanna	2	2	savanna	2	2
EL EDEN	trail	1.5	rare	yes	savanna	2.5	1	savanna	2.5	1	savanna	2.5	1
EL EDEN	car track	2.5	frequent	yes	secundary forest	8	4	secundary forest	8	4	secundary forest	8	4
EL EDEN	car track	2.5	frequent	yes	secundary forest	2	4	secundary forest	2	4	secundary forest	2	4
EL EDEN	car track	2.5	frequent	yes	secundary forest	2.5	4	secundary forest	2.5	4	secundary forest	2.5	4
EL EDEN	car track	2.5	frequent	yes	secundary forest	3	4	secundary forest	3	4	secundary forest	3	4
EL EDEN	car track	3	frequent	yes	secundary forest	12	4	secundary forest	12	4	secundary forest	12	4
EL EDEN	car track	na	frequent	yes	secundary forest	12	4	secundary forest	12	4	secundary forest	12	4
EL EDEN	car track	2.5	frequent	yes	secundary forest	12	4	secundary forest	12	4	secundary forest	12	4
EL EDEN	car track	2.5	frequent	yes	secundary forest	10	4	secundary forest	10	4	secundary forest	10	4
EL EDEN	car track	2.5	frequent	yes	secundary forest	12	4	secundary forest	12	4	secundary forest	12	4
EL EDEN	car track	2.5	frequent	yes	secundary forest	10	3	secundary forest	10	3	secundary forest	10	3
EL EDEN	car track	2.5	frequent	yes	secundary forest	8	3	secundary forest	8	3	secundary forest	8	3
EL EDEN	car track	2.5	frequent	yes	secundary forest	8	4	secundary forest	8	4	secundary forest	8	4
EL EDEN	car track	2.5	frequent	yes	secundary forest	6	4	secundary forest	6	4	secundary forest	6	4
EL EDEN	car track	2.5	frequent	yes	secundary forest	10	3	secundary forest	10	3	secundary forest	10	3
EL EDEN	car track	2.5	frequent	yes	secundary forest	10	3	secundary forest	10	3	secundary forest	10	3
EL EDEN	car track	2.5	frequent	yes	secundary forest	10	4	secundary forest	10	4	secundary forest	10	4
EL EDEN	car track	na	frequent	yes	secundary forest	12	4	secundary forest	12	4	secundary forest	12	4
EL EDEN	car track	na	frequent	yes	secundary forest	10	4	secundary forest	10	4	secundary forest	10	4
EL EDEN	car track	2.5	frequent	yes	secundary forest	8	4	secundary forest	8	4	secundary forest	8	4
EL EDEN	car track	2.5	frequent	yes	secundary forest	8	4	secundary forest	8	4	secundary forest	8	4
EL EDEN	car track	2.5	frequent	yes	secundary forest	2	4	secundary forest	2	4	secundary forest	2	4
EL EDEN	car track	2.5	frequent	yes	secundary forest	2.5	4	secundary forest	2.5	4	secundary forest	2.5	4
EL EDEN	car track	2.5	frequent	yes	secundary forest	3	4	secundary forest	3	4	secundary forest	3	4
EL EDEN	car track	3	frequent	yes	secundary forest	12	4	secundary forest	12	4	secundary forest	12	4
EL EDEN	car track	na	frequent	yes	secundary forest	12	4	secundary forest	12	4	secundary forest	12	4
EL EDEN	car track	2.5	frequent	yes	secundary forest	12	4	secundary forest	12	4	secundary forest	12	4
EL EDEN	car track	2.5	frequent	yes	secundary forest	10	4	secundary forest	10	4	secundary forest	10	4
EL EDEN	car track	2.5	frequent	yes	secundary forest	12	4	secundary forest	12	4	secundary forest	12	4
EL EDEN	car track	2.5	frequent	yes	secundary forest	10	3	secundary forest	10	3	secundary forest	10	3
EL EDEN	car track	2.5	frequent	yes	secundary forest	8	3	secundary forest	8	3	secundary forest	8	3
EL EDEN	car track	2.5	frequent	yes	secundary forest	8	4	secundary forest	8	4	secundary forest	8	4
EL EDEN	car track	2.5	frequent	yes	secundary forest	6	4	secundary forest	6	4	secundary forest	6	4
EL EDEN	car track	2.5	frequent	yes	secundary forest	10	3	secundary forest	10	3	secundary forest	10	3
EL EDEN	car track	2.5	frequent	yes	secundary forest	10	3	secundary forest	10	3	secundary forest	10	3
EL EDEN	car track	2.5	frequent	yes	secundary forest	10	4	secundary forest	10	4	secundary forest	10	4
EL EDEN	car track	na	frequent	yes	secundary forest	12	4	secundary forest	12	4	secundary forest	12	4
EL EDEN	car track	na	frequent	yes	secundary forest	10	4	secundary forest	10	4	secundary forest	10	4
EL EDEN	car track	2.5	frequent	yes	secundary forest	8	4	secundary forest	8	4	secundary forest	8	4
EL EDEN	car track	2.5	frequent	yes	secundary forest	8	4	secundary forest	8	4	secundary forest	8	4
EL EDEN	car track	2.5	frequent	yes	secundary forest	2	4	secundary forest	2	4	secundary forest	2	4
EL EDEN	car track	2.5	frequent	yes	secundary forest	2.5	4	secundary forest	2.5	4	secundary forest	2.5	4
EL EDEN	car track	2.5	frequent	yes	secundary forest	3	4	secundary forest	3	4	secundary forest	3	4
EL EDEN	car track	3	frequent	yes	secundary forest	12	4	secundary forest	12	4	secundary forest	12	4
EL EDEN	car track	na	frequent	yes	secundary forest	12	4	secundary forest	12	4	secundary forest	12	4
EL EDEN	car track	2.5	frequent	yes	secundary forest	12	4	secundary forest	12	4	secundary forest	12	4
EL EDEN	car track	2.5	frequent	yes	secundary forest	10	4	secundary forest	10	4	secundary forest	10	4
EL EDEN	car track	2.5	frequent	yes	secundary forest	12	4	secundary forest	12	4	secundary forest	12	4
EL EDEN	car track	2.5	frequent	yes	secundary forest	10	3	secundary forest	10	3	secundary forest	10	3
EL EDEN	car track	2.5	frequent	yes	secundary forest	8	3	secundary forest	8	3	secundary forest	8	3
EL EDEN	car track	2.5	frequent	yes	secundary forest	8	4	secundary forest	8	4	secundary forest	8	4
EL EDEN	car track	2.5	frequent	yes	secundary forest	6	4	secundary forest	6	4	secundary forest	6	4
EL EDEN	car track	2.5	frequent	yes	secundary forest	10	3	secundary forest	10	3	secundary forest	10	3
EL EDEN	car track	2.5	frequent	yes	secundary forest	10	3	secundary forest	10	3	secundary forest	10	3
EL EDEN	car track	2.5	frequent	yes	secundary forest	10	4	secundary forest	10	4	secundary forest	10	4
EL EDEN	car track	na	frequent	yes	secundary forest	12	4	secundary forest	12	4	secundary forest	12	4
EL EDEN	car track	na	frequent	yes	secundary forest	10	4	secundary forest	10	4	secundary forest	10	4
EL EDEN	car track	2.5	frequent	yes	secundary forest	8	4	secundary forest	8	4	secundary forest	8	4
EL EDEN				yes	secundary forest		4	secundary forest		4	secundary forest	0	4
EL EDEN		3	abandoned	yes	secundary forest	10	4	secundary forest	10	4	secundary forest	10	4
EL EDEN		na	abandoned	yes	secundary forest	10	4	secundary forest	10	4	secundary forest	10	4
EL EDEN		3	abandoned	yes	secundary forest	10	4	secundary forest	10	4	secundary forest	10	4
EL EDEN		2.5	abandoned	yes	secundary forest	10	4	secundary forest	10	4	secundary forest	10	4
EL EDEN		1.5	abandoned	yes	secundary forest	8	4	secundary forest	8	4	secundary forest	8	4
EL EDEN		2	abandoned	yes	short forest/cerrado	2	1	short forest/cerrado	2	1	short forest/cerrado	2	1
EL EDEN		na	abandoned	yes	short forest/cerrado	2	1	short forest/cerrado	2	1	short forest/cerrado	2	1
EL EDEN		1.5	abandoned	yes	short forest/cerrado	3	4	short forest/cerrado	3	4	short forest/cerrado	3	4
EL EDEN		1.5	abandoned	yes	short forest/cerrado	6	4	short forest/cerrado	6	4	short forest/cerrado	6	4
EL EDEN		5	abandoned	yes	short forest/cerrado	4	4	short forest/cerrado	4	4	short forest/cerrado	4	4
EL EDEN		5	abandoned	yes	short forest/cerrado	8	4	short forest/cerrado	8	4	short forest/cerrado	8	4
EL EDEN		5	abandoned	yes	short forest/cerrado	6	4	short forest/cerrado	6	4	short forest/cerrado	6	4
EL EDEN				yes	secundary forest		4	secundary forest		4	secundary forest	0	4
EL EDEN		3	abandoned	yes	secundary forest	10	4	secundary forest	10	4	secundary forest	10	4
EL EDEN		na	abandoned	yes	secundary forest	10	4	secundary forest	10	4	secundary forest	10	4
EL EDEN		3	abandoned	yes	secundary forest	10	4	secundary forest	10	4	secundary forest	10	4
EL EDEN		2.5	abandoned	yes	secundary forest	10	4	secundary forest	10	4	secundary forest	10	4
EL EDEN		1.5	abandoned	yes	secundary forest	8	4	secundary forest	8	4	secundary forest	8	4
EL EDEN		2	abandoned	yes	short forest/cerrado	2	1	short forest/cerrado	2	1	short forest/cerrado	2	1
EL EDEN		na	abandoned	yes	short forest/cerrado	2	1	short forest/cerrado	2	1	short forest/cerrado	2	1
EL EDEN		1.5	abandoned	yes	short forest/cerrado	3	4	short forest/cerrado	3	4	short forest/cerrado	3	4
EL EDEN		1.5	abandoned	yes	short forest/cerrado	6	4	short forest/cerrado	6	4	short forest/cerrado	6	4
EL EDEN		5	abandoned	yes	short forest/cerrado	4	4	short forest/cerrado	4	4	short forest/cerrado	4	4
EL EDEN		5	abandoned	yes	short forest/cerrado	8	4	short forest/cerrado	8	4	short forest/cerrado	8	4
EL EDEN		5	abandoned	yes	short forest/cerrado	6	4	short forest/cerrado	6	4	short forest/cerrado	6	4
EL EDEN		2.5	rare	yes	secundary forest	10	4	secundary forest	10	4	secundary forest	10	4
EL EDEN		2.5	rare	yes	secundary forest	10	4	secundary forest	10	4	secundary forest	10	4
EL EDEN		3	rare	yes	secundary forest	8	4	secundary forest	8	4	secundary forest	8	4
EL EDEN		2.5	rare	yes	secundary forest	8	4	secundary forest	8	4	secundary forest	8	4
EL EDEN		2.5	rare	yes	secundary forest	8	4	secundary forest	8	4	secundary forest	8	4
EL EDEN		2.5	rare	yes	secundary forest	8	4	secundary forest	8	4	secundary forest	8	4
EL EDEN		2	rare	yes	secundary forest	6	4	secundary forest	6	4	secundary forest	6	4
EL EDEN		na	rare	yes	secundary forest	10	4	secundary forest	10	4	secundary forest	10	4
EL EDEN		2	rare	yes	secundary forest	8	4	secundary forest	8	4	secundary forest	8	4
EL EDEN		2	rare	yes	secundary forest	12	4	secundary forest	12	4	secundary forest	12	4
EL EDEN		2	rare	yes	secundary forest	12	4	secundary forest	12	4	secundary forest	12	4
EL EDEN		2	rare	yes	savanna	1	1	savanna	1	1	savanna	1	1
EL EDEN		2	rare	yes	savanna	1	1	savanna	1	1	savanna	1	1
EL EDEN		2.5	rare	yes	secundary forest	15	4	secundary forest	15	4	secundary forest	15	4
EL EDEN		3	rare	yes	secundary forest	6	4	secundary forest	6	4	secundary forest	6	4
EL EDEN		3	rare	yes	secundary forest	6	4	secundary forest	6	4	secundary forest	6	4
EL EDEN		3	rare	yes	secundary forest	8	4	secundary forest	8	4	secundary forest	8	4
EL EDEN		3	rare	yes	secundary forest	6	4	secundary forest	6	4	secundary forest	6	4
EL EDEN		3	rare	yes	secundary forest	8	4	secundary forest	8	4	secundary forest	8	4
EL EDEN		3	rare	yes	secundary forest	6	4	secundary forest	6	4	secundary forest	6	4
EL EDEN		3	rare	yes	secundary forest	5	4	secundary forest	5	4	secundary forest	5	4
EL EDEN		3	rare	yes	secundary forest	3	4	secundary forest	8	4	secundary forest	5.5	4
EL EDEN		3	rare	yes	secundary forest	6	4	secundary forest	10	4	secundary forest	8	4
EL EDEN		3	rare	yes	secundary forest	10	4	secundary forest	10	4	secundary forest	10	4
EL EDEN		3	rare	yes	secundary forest	12	4	secundary forest	12	4	secundary forest	12	4
EL EDEN		3	rare	not	secundary forest	6	4	secundary forest	6	4	secundary forest	6	4
EL EDEN		3	rare	yes	secundary forest	10	4	secundary forest	10	4	secundary forest	10	4
EL EDEN		3	abandoned	not	secundary forest	8	4	secundary forest	8	4	secundary forest	8	4
EL EDEN		3	abandoned	not	secundary forest	10	4	secundary forest	10	4	secundary forest	10	4
EL EDEN		3	abandoned	not	secundary forest	10	4	secundary forest	10	4	secundary forest	10	4
EL EDEN		3	abandoned	not	secundary forest	12	4	secundary forest	12	4	secundary forest	12	4
EL EDEN		3	abandoned	not	secundary forest	10	4	secundary forest	10	4	secundary forest	10	4
EL EDEN		3	abandoned	not	secundary forest	8	4	secundary forest	8	4	secundary forest	8	4
EL EDEN		3	abandoned	not	secundary forest	10	4	secundary forest	10	4	secundary forest	10	4
EL EDEN		3	abandoned	not	secundary forest	10	4	secundary forest	10	4	secundary forest	10	4
EL EDEN		4	abandoned	not	secundary forest	8	4	secundary forest	8	4	secundary forest	8	4
EL EDEN		3	abandoned	not	secundary forest	12	4	secundary forest	12	4	secundary forest	12	4
EL EDEN		3	abandoned	not	secundary forest	8	4	secundary forest	8	4	secundary forest	8	4
EL EDEN		3	abandoned	not	secundary forest	6	4	secundary forest	6	4	secundary forest	6	4
EL EDEN		3	abandoned	not	secundary forest	12	4	secundary forest	12	4	secundary forest	12	4
EL EDEN		3	abandoned	not	secundary forest	12	4	secundary forest	12	4	secundary forest	12	4
EL EDEN		2	rare	yes	secundary forest	6	4	secundary forest	6	4	secundary forest	6	4
EL EDEN		2.5	rare	yes	secundary forest	10	4	secundary forest	10	4	secundary forest	10	4
EL EDEN		3	rare	yes	secundary forest	10	4	secundary forest	10	4	secundary forest	10	4
EL EDEN		3	rare	not	secundary forest	6	4	secundary forest	6	4	secundary forest	6	4
EL EDEN		3	rare	yes	secundary forest	10	4	secundary forest	10	4	secundary forest	10	4
EL EDEN		3	abandoned	not	secundary forest	8	4	secundary forest	8	4	secundary forest	8	4
EL EDEN		3	abandoned	not	secundary forest	10	4	secundary forest	10	4	secundary forest	10	4
EL EDEN		3	abandoned	not	secundary forest	10	4	secundary forest	10	4	secundary forest	10	4
EL EDEN		3	abandoned	not	secundary forest	12	4	secundary forest	12	4	secundary forest	12	4
EL EDEN		3	abandoned	not	secundary forest	10	4	secundary forest	10	4	secundary forest	10	4
EL EDEN		3	abandoned	not	secundary forest	8	4	secundary forest	8	4	secundary forest	8	4
EL EDEN		3	abandoned	not	secundary forest	10	4	secundary forest	10	4	secundary forest	10	4
EL EDEN		3	abandoned	not	secundary forest	10	4	secundary forest	10	4	secundary forest	10	4
EL EDEN		4	abandoned	not	secundary forest	8	4	secundary forest	8	4	secundary forest	8	4
EL EDEN		3	abandoned	not	secundary forest	12	4	secundary forest	12	4	secundary forest	12	4
EL EDEN		3	abandoned	not	secundary forest	8	4	secundary forest	8	4	secundary forest	8	4
EL EDEN		3	abandoned	not	secundary forest	6	4	secundary forest	6	4	secundary forest	6	4
EL EDEN		3	abandoned	not	secundary forest	12	4	secundary forest	12	4	secundary forest	12	4
EL EDEN		3	abandoned	not	secundary forest	12	4	secundary forest	12	4	secundary forest	12	4
EL EDEN		2	rare	yes	secundary forest	6	4	secundary forest	6	4	secundary forest	6	4
EL EDEN		2.5	rare	yes	secundary forest	10	4	secundary forest	10	4	secundary forest	10	4
EL EDEN		3	rare	yes	secundary forest	10	4	secundary forest	10	4	secundary forest	10	4
EL EDEN		2.5	abandoned	yes	secundary forest	8	4	secundary forest	8	4	secundary forest	8	4
EL EDEN		2.5	abandoned	medium	secundary forest	8	4	secundary forest	8	4	secundary forest	8	4
EL EDEN		2.5	abandoned	not	secundary forest	8	4	secundary forest	8	4	secundary forest	8	4
EL EDEN		2.5	abandoned	not	secundary forest	8	4	secundary forest	8	4	secundary forest	8	4
EL EDEN		2	abandoned	not	secundary forest	10	4	secundary forest	10	4	secundary forest	10	4
EL EDEN		2	abandoned	yes	secundary forest	8	4	secundary forest	8	4	secundary forest	8	4
EL EDEN		2.5	rare	medium	secundary forest	10	4	secundary forest	10	4	secundary forest	10	4
EL EDEN		2.5	rare	medium	secundary forest	10	4	secundary forest	10	4	secundary forest	10	4
EL EDEN		2.5	rare	yes	secundary forest	8	4	secundary forest	8	4	secundary forest	8	4
EL EDEN		2.5	rare	yes	secundary forest	8	4	secundary forest	8	4	secundary forest	8	4
EL EDEN		3	abandoned	not	secundary forest	6	4	secundary forest	6	4	secundary forest	6	4
EL EDEN		1.5	abandoned	not	secundary forest	6	4	secundary forest	6	4	secundary forest	6	4
EL EDEN		1.5	abandoned	not	secundary forest	6	4	secundary forest	6	4	secundary forest	6	4
EL EDEN		1.5	abandoned	not	secundary forest	6	4	secundary forest	6	4	secundary forest	6	4
EL EDEN											NA
EL EDEN											NA
EL EDEN											NA
EL EDEN											NA
EL EDEN											NA
EL EDEN		2.5	abandoned	yes	secundary forest	8	4	secundary forest	8	4	secundary forest	8	4
EL EDEN		2.5	abandoned	medium	secundary forest	8	4	secundary forest	8	4	secundary forest	8	4
EL EDEN		2.5	abandoned	not	secundary forest	8	4	secundary forest	8	4	secundary forest	8	4
EL EDEN		2.5	abandoned	not	secundary forest	8	4	secundary forest	8	4	secundary forest	8	4
EL EDEN		2	abandoned	not	secundary forest	10	4	secundary forest	10	4	secundary forest	10	4
EL EDEN		2	abandoned	yes	secundary forest	8	4	secundary forest	8	4	secundary forest	8	4
EL EDEN		2.5	rare	medium	secundary forest	10	4	secundary forest	10	4	secundary forest	10	4
EL EDEN		2.5	rare	medium	secundary forest	10	4	secundary forest	10	4	secundary forest	10	4
EL EDEN		2.5	rare	yes	secundary forest	8	4	secundary forest	8	4	secundary forest	8	4
EL EDEN		2.5	rare	yes	secundary forest	8	4	secundary forest	8	4	secundary forest	8	4
EL EDEN		3	abandoned	not	secundary forest	6	4	secundary forest	6	4	secundary forest	6	4
EL EDEN		1.5	abandoned	not	secundary forest	6	4	secundary forest	6	4	secundary forest	6	4
EL EDEN		1.5	abandoned	not	secundary forest	6	4	secundary forest	6	4	secundary forest	6	4
EL EDEN		1.5	abandoned	not	secundary forest	6	4	secundary forest	6	4	secundary forest	6	4
cockscomb	car track	2	frequent	yes	talk/Atlantic forest	10	3	talk/Atlantic forest	10	3	talk/Atlantic forest	10	3
cockscomb	car track	2	frequent	yes	talk/Atlantic forest	12	3	talk/Atlantic forest	12	3	talk/Atlantic forest	12	3
cockscomb	car track	2	frequent	yes	talk/Atlantic forest	14	3	talk/Atlantic forest	14	3	talk/Atlantic forest	14	3
cockscomb	car track	2	frequent	yes	talk/Atlantic forest	14	3	talk/Atlantic forest	14	3	talk/Atlantic forest	14	3
cockscomb	car track	3	frequent	yes	talk/Atlantic forest	16	3	talk/Atlantic forest	16	3	talk/Atlantic forest	16	3
cockscomb	car track	2	frequent	yes	talk/Atlantic forest	10	4	talk/Atlantic forest	10	3	talk/Atlantic forest	10	3.5
cockscomb	car track	2	frequent	yes	talk/Atlantic forest	12	4	talk/Atlantic forest	12	4	talk/Atlantic forest	12	4
cockscomb	car track	2	frequent	yes	talk/Atlantic forest	12	4	talk/Atlantic forest	12	4	talk/Atlantic forest	12	4
cockscomb	car track	2	frequent	yes	talk/Atlantic forest	14	4	talk/Atlantic forest	14	4	talk/Atlantic forest	14	4
cockscomb	car track	2	frequent	yes	talk/Atlantic forest	10	3	talk/Atlantic forest	10	3	talk/Atlantic forest	10	3
cockscomb	car track	2	frequent	yes	talk/Atlantic forest	12	4	talk/Atlantic forest	12	4	talk/Atlantic forest	12	4
cockscomb	car track	2	frequent	yes	talk/Atlantic forest	12	3	talk/Atlantic forest	12	4	talk/Atlantic forest	12	3.5
cockscomb	car track	2	frequent	yes	talk/Atlantic forest	10	3	talk/Atlantic forest	10	3	talk/Atlantic forest	10	3
cockscomb	car track	2	frequent	yes	talk/Atlantic forest	12	3	talk/Atlantic forest	12	3	talk/Atlantic forest	12	3
cockscomb	car track	2	frequent	yes	talk/Atlantic forest	14	3	talk/Atlantic forest	14	3	talk/Atlantic forest	14	3
cockscomb	car track	2	frequent	yes	talk/Atlantic forest	14	3	talk/Atlantic forest	14	3	talk/Atlantic forest	14	3
cockscomb	car track	3	frequent	yes	talk/Atlantic forest	16	3	talk/Atlantic forest	16	3	talk/Atlantic forest	16	3
cockscomb	car track	2	frequent	yes	talk/Atlantic forest	10	4	talk/Atlantic forest	10	3	talk/Atlantic forest	10	3.5
cockscomb	car track	2	frequent	yes	talk/Atlantic forest	12	4	talk/Atlantic forest	12	4	talk/Atlantic forest	12	4
cockscomb	car track	2	frequent	yes	talk/Atlantic forest	12	4	talk/Atlantic forest	12	4	talk/Atlantic forest	12	4
cockscomb	car track	2	frequent	yes	talk/Atlantic forest	14	4	talk/Atlantic forest	14	4	talk/Atlantic forest	14	4
cockscomb	car track	2	frequent	yes	talk/Atlantic forest	10	3	talk/Atlantic forest	10	3	talk/Atlantic forest	10	3
cockscomb	car track	2	frequent	yes	talk/Atlantic forest	12	4	talk/Atlantic forest	12	4	talk/Atlantic forest	12	4
cockscomb	car track	2	frequent	yes	talk/Atlantic forest	12	3	talk/Atlantic forest	12	4	talk/Atlantic forest	12	3.5
cockscomb	trail	1	rare	yes	talk/Atlantic forest	18	3	talk/Atlantic forest	18	3	talk/Atlantic forest	18	3
cockscomb	trail	1	rare	yes	talk/Atlantic forest	18	3	talk/Atlantic forest	18	3	talk/Atlantic forest	18	3
cockscomb	trail	2	frequent	yes	talk/Atlantic forest	16	4	talk/Atlantic forest	16	3	talk/Atlantic forest	16	3.5
cockscomb	trail	3	frequent	yes	talk/Atlantic forest	18	3	talk/Atlantic forest	18	3	talk/Atlantic forest	18	3
cockscomb	trail	2	frequent	yes	talk/Atlantic forest	18	3	talk/Atlantic forest	18	3	talk/Atlantic forest	18	3
cockscomb	trail	2	frequent	yes	talk/Atlantic forest	16	3	talk/Atlantic forest	16	3	talk/Atlantic forest	16	3
cockscomb	trail	1	frequent	yes	talk/Atlantic forest	18	3	talk/Atlantic forest	18	3	talk/Atlantic forest	18	3
cockscomb	trail	1	frequent	yes	talk/Atlantic forest	16	4	talk/Atlantic forest	16	4	talk/Atlantic forest	16	4
cockscomb	trail	1	frequent	yes	talk/Atlantic forest	16	4	talk/Atlantic forest	16	4	talk/Atlantic forest	16	4
cockscomb	trail	1	frequent	yes	talk/Atlantic forest	20	3	talk/Atlantic forest	20	3	talk/Atlantic forest	20	3
cockscomb	trail	2	rare	yes	talk/Atlantic forest	14	4	talk/Atlantic forest	14	3	talk/Atlantic forest	14	3.5
cockscomb	trail	2	frequent	yes	talk/Atlantic forest	10	4	talk/Atlantic forest	10	4	talk/Atlantic forest	10	4
cockscomb	trail	2	frequent	yes	talk/Atlantic forest	16	4	talk/Atlantic forest	16	3	talk/Atlantic forest	16	3.5
cockscomb	trail	3	frequent	yes	talk/Atlantic forest	18	3	talk/Atlantic forest	18	3	talk/Atlantic forest	18	3
cockscomb	trail	2	frequent	yes	talk/Atlantic forest	18	3	talk/Atlantic forest	18	3	talk/Atlantic forest	18	3
cockscomb	trail	2	frequent	yes	talk/Atlantic forest	16	3	talk/Atlantic forest	16	3	talk/Atlantic forest	16	3
cockscomb	trail	1	frequent	yes	talk/Atlantic forest	18	3	talk/Atlantic forest	18	3	talk/Atlantic forest	18	3
cockscomb	trail	1	frequent	yes	talk/Atlantic forest	16	4	talk/Atlantic forest	16	4	talk/Atlantic forest	16	4
cockscomb	trail	1	frequent	yes	talk/Atlantic forest	16	4	talk/Atlantic forest	16	4	talk/Atlantic forest	16	4
cockscomb	trail	1	frequent	yes	talk/Atlantic forest	20	3	talk/Atlantic forest	20	3	talk/Atlantic forest	20	3
cockscomb	trail	2	rare	yes	talk/Atlantic forest	14	4	talk/Atlantic forest	14	3	talk/Atlantic forest	14	3.5
cockscomb	trail	2	frequent	yes	talk/Atlantic forest	10	4	talk/Atlantic forest	10	4	talk/Atlantic forest	10	4
cockscomb	trail	2	frequent	yes	talk/Atlantic forest	16	4	talk/Atlantic forest	16	3	talk/Atlantic forest	16	3.5
cockscomb	trail	3	frequent	yes	talk/Atlantic forest	18	3	talk/Atlantic forest	18	3	talk/Atlantic forest	18	3
cockscomb	trail	2	frequent	yes	talk/Atlantic forest	18	3	talk/Atlantic forest	18	3	talk/Atlantic forest	18	3
cockscomb	trail	2	frequent	yes	talk/Atlantic forest	16	3	talk/Atlantic forest	16	3	talk/Atlantic forest	16	3
cockscomb	trail	1	frequent	yes	talk/Atlantic forest	18	3	talk/Atlantic forest	18	3	talk/Atlantic forest	18	3
cockscomb	trail	1	frequent	yes	talk/Atlantic forest	16	4	talk/Atlantic forest	16	4	talk/Atlantic forest	16	4
cockscomb	trail	1	frequent	yes	talk/Atlantic forest	16	4	talk/Atlantic forest	16	4	talk/Atlantic forest	16	4
cockscomb	trail	1	frequent	yes	talk/Atlantic forest	20	3	talk/Atlantic forest	20	3	talk/Atlantic forest	20	3
cockscomb	trail	2	rare	yes	talk/Atlantic forest	14	4	talk/Atlantic forest	14	3	talk/Atlantic forest	14	3.5
cockscomb	trail	2	frequent	yes	talk/Atlantic forest	10	4	talk/Atlantic forest	10	4	talk/Atlantic forest	10	4
cockscomb	trail	2	frequent	yes	talk/Atlantic forest	16	4	talk/Atlantic forest	16	3	talk/Atlantic forest	16	3.5
cockscomb	trail	3	frequent	yes	talk/Atlantic forest	18	3	talk/Atlantic forest	18	3	talk/Atlantic forest	18	3
cockscomb	trail	2	frequent	yes	talk/Atlantic forest	18	3	talk/Atlantic forest	18	3	talk/Atlantic forest	18	3
cockscomb	trail	2	frequent	yes	talk/Atlantic forest	16	3	talk/Atlantic forest	16	3	talk/Atlantic forest	16	3
cockscomb	trail	1	frequent	yes	talk/Atlantic forest	18	3	talk/Atlantic forest	18	3	talk/Atlantic forest	18	3
cockscomb	trail	1	frequent	yes	talk/Atlantic forest	16	4	talk/Atlantic forest	16	4	talk/Atlantic forest	16	4
cockscomb	trail	1	frequent	yes	talk/Atlantic forest	16	4	talk/Atlantic forest	16	4	talk/Atlantic forest	16	4
cockscomb	trail	1	frequent	yes	talk/Atlantic forest	20	3	talk/Atlantic forest	20	3	talk/Atlantic forest	20	3
cockscomb	trail	2	rare	yes	talk/Atlantic forest	14	4	talk/Atlantic forest	14	3	talk/Atlantic forest	14	3.5
cockscomb	trail	2	frequent	yes	talk/Atlantic forest	10	4	talk/Atlantic forest	10	4	talk/Atlantic forest	10	4
cockscomb	trail	2	frequent	yes	talk/Atlantic forest	16	4	talk/Atlantic forest	16	3	talk/Atlantic forest	16	3.5
cockscomb	trail	3	frequent	yes	talk/Atlantic forest	18	3	talk/Atlantic forest	18	3	talk/Atlantic forest	18	3
cockscomb	trail	2	frequent	yes	talk/Atlantic forest	18	3	talk/Atlantic forest	18	3	talk/Atlantic forest	18	3
cockscomb	trail	2	frequent	yes	talk/Atlantic forest	16	3	talk/Atlantic forest	16	3	talk/Atlantic forest	16	3
cockscomb	trail	1	frequent	yes	talk/Atlantic forest	18	3	talk/Atlantic forest	18	3	talk/Atlantic forest	18	3
cockscomb	trail	1	frequent	yes	talk/Atlantic forest	16	4	talk/Atlantic forest	16	4	talk/Atlantic forest	16	4
cockscomb	trail	1	frequent	yes	talk/Atlantic forest	16	4	talk/Atlantic forest	16	4	talk/Atlantic forest	16	4
cockscomb	trail	1	frequent	yes	talk/Atlantic forest	20	3	talk/Atlantic forest	20	3	talk/Atlantic forest	20	3
cockscomb	trail	2	rare	yes	talk/Atlantic forest	14	4	talk/Atlantic forest	14	3	talk/Atlantic forest	14	3.5
cockscomb	trail	2	frequent	yes	talk/Atlantic forest	10	4	talk/Atlantic forest	10	4	talk/Atlantic forest	10	4
cockscomb	trail	2	frequent	yes	talk/Atlantic forest	16	4	talk/Atlantic forest	16	3	talk/Atlantic forest	16	3.5
cockscomb	trail	3	frequent	yes	talk/Atlantic forest	18	3	talk/Atlantic forest	18	3	talk/Atlantic forest	18	3
cockscomb	trail	2	frequent	yes	talk/Atlantic forest	18	3	talk/Atlantic forest	18	3	talk/Atlantic forest	18	3
cockscomb	trail	2	frequent	yes	talk/Atlantic forest	16	3	talk/Atlantic forest	16	3	talk/Atlantic forest	16	3
cockscomb	trail	1	frequent	yes	talk/Atlantic forest	18	3	talk/Atlantic forest	18	3	talk/Atlantic forest	18	3
cockscomb	trail	1	frequent	yes	talk/Atlantic forest	16	4	talk/Atlantic forest	16	4	talk/Atlantic forest	16	4
cockscomb	trail	1	frequent	yes	talk/Atlantic forest	16	4	talk/Atlantic forest	16	4	talk/Atlantic forest	16	4
cockscomb	trail	1	frequent	yes	talk/Atlantic forest	20	3	talk/Atlantic forest	20	3	talk/Atlantic forest	20	3
cockscomb	trail	2	rare	yes	talk/Atlantic forest	14	4	talk/Atlantic forest	14	3	talk/Atlantic forest	14	3.5
cockscomb	trail	2	frequent	yes	talk/Atlantic forest	10	4	talk/Atlantic forest	10	4	talk/Atlantic forest	10	4
cockscomb	trail	2	frequent	yes	talk/Atlantic forest	16	4	talk/Atlantic forest	16	3	talk/Atlantic forest	16	3.5
cockscomb	trail	3	frequent	yes	talk/Atlantic forest	18	3	talk/Atlantic forest	18	3	talk/Atlantic forest	18	3
cockscomb	trail	2	frequent	yes	talk/Atlantic forest	18	3	talk/Atlantic forest	18	3	talk/Atlantic forest	18	3
cockscomb	trail	2	frequent	yes	talk/Atlantic forest	16	3	talk/Atlantic forest	16	3	talk/Atlantic forest	16	3
cockscomb	trail	1	frequent	yes	talk/Atlantic forest	18	3	talk/Atlantic forest	18	3	talk/Atlantic forest	18	3
cockscomb	trail	1	frequent	yes	talk/Atlantic forest	16	4	talk/Atlantic forest	16	4	talk/Atlantic forest	16	4
cockscomb	trail	1	frequent	yes	talk/Atlantic forest	16	4	talk/Atlantic forest	16	4	talk/Atlantic forest	16	4
cockscomb	trail	1	frequent	yes	talk/Atlantic forest	20	3	talk/Atlantic forest	20	3	talk/Atlantic forest	20	3
cockscomb	trail	2	rare	yes	talk/Atlantic forest	14	4	talk/Atlantic forest	14	3	talk/Atlantic forest	14	3.5
cockscomb	trail	2	frequent	yes	talk/Atlantic forest	10	4	talk/Atlantic forest	10	4	talk/Atlantic forest	10	4
cockscomb	car track	2	rare	yes	talk/Atlantic forest	14	4	talk/Atlantic forest	14	4	talk/Atlantic forest	14	4
cockscomb	car track	2	rare	yes	talk/Atlantic forest	16	3	talk/Atlantic forest	16	3	talk/Atlantic forest	16	3
cockscomb	car track	2	rare	yes	talk/Atlantic forest	10	4	talk/Atlantic forest	10	4	talk/Atlantic forest	10	4
cockscomb	car track	2	rare	yes	talk/Atlantic forest	16	4	talk/Atlantic forest	16	4	talk/Atlantic forest	16	4
cockscomb	car track	2	rare	yes	talk/Atlantic forest	12	4	talk/Atlantic forest	12	4	talk/Atlantic forest	12	4
cockscomb	car track	2	rare	yes	talk/Atlantic forest	16	4	talk/Atlantic forest	16	3	talk/Atlantic forest	16	3.5
cockscomb	car track	2	rare	yes	talk/Atlantic forest	16	4	talk/Atlantic forest	16	4	talk/Atlantic forest	16	4
cockscomb	car track	2	rare	yes	talk/Atlantic forest	12	4	talk/Atlantic forest	12	4	talk/Atlantic forest	12	4
cockscomb	car track	2	rare	yes	talk/Atlantic forest	16	4	talk/Atlantic forest	16	4	talk/Atlantic forest	16	4
cockscomb	car track	2	rare	yes	talk/Atlantic forest	16	4	talk/Atlantic forest	16	4	talk/Atlantic forest	16	4
cockscomb	car track	2	rare	yes	talk/Atlantic forest	16	4	talk/Atlantic forest	16	3	talk/Atlantic forest	16	3.5
cockscomb	car track	2	rare	yes	talk/Atlantic forest	14	4	talk/Atlantic forest	14	4	talk/Atlantic forest	14	4
cockscomb	car track	2	rare	yes	talk/Atlantic forest	16	3	talk/Atlantic forest	16	3	talk/Atlantic forest	16	3
cockscomb	car track	2	rare	yes	talk/Atlantic forest	10	4	talk/Atlantic forest	10	4	talk/Atlantic forest	10	4
cockscomb	car track	2	rare	yes	talk/Atlantic forest	16	4	talk/Atlantic forest	16	4	talk/Atlantic forest	16	4
cockscomb	car track	2	rare	yes	talk/Atlantic forest	12	4	talk/Atlantic forest	12	4	talk/Atlantic forest	12	4
cockscomb	car track	2	rare	yes	talk/Atlantic forest	16	4	talk/Atlantic forest	16	3	talk/Atlantic forest	16	3.5
cockscomb	car track	2	rare	yes	talk/Atlantic forest	16	4	talk/Atlantic forest	16	4	talk/Atlantic forest	16	4
cockscomb	car track	2	rare	yes	talk/Atlantic forest	12	4	talk/Atlantic forest	12	4	talk/Atlantic forest	12	4
cockscomb	car track	2	rare	yes	talk/Atlantic forest	16	4	talk/Atlantic forest	16	4	talk/Atlantic forest	16	4
cockscomb	car track	2	rare	yes	talk/Atlantic forest	16	4	talk/Atlantic forest	16	4	talk/Atlantic forest	16	4
cockscomb	car track	2	rare	yes	talk/Atlantic forest	16	4	talk/Atlantic forest	16	3	talk/Atlantic forest	16	3.5
cockscomb	car track	2	rare	yes	talk/Atlantic forest	14	4	talk/Atlantic forest	14	4	talk/Atlantic forest	14	4
cockscomb	car track	2	rare	yes	talk/Atlantic forest	16	3	talk/Atlantic forest	16	3	talk/Atlantic forest	16	3
cockscomb	car track	2	rare	yes	talk/Atlantic forest	10	4	talk/Atlantic forest	10	4	talk/Atlantic forest	10	4
cockscomb	car track	2	rare	yes	talk/Atlantic forest	16	4	talk/Atlantic forest	16	4	talk/Atlantic forest	16	4
cockscomb	car track	2	rare	yes	talk/Atlantic forest	12	4	talk/Atlantic forest	12	4	talk/Atlantic forest	12	4
cockscomb	car track	2	rare	yes	talk/Atlantic forest	16	4	talk/Atlantic forest	16	3	talk/Atlantic forest	16	3.5
cockscomb	car track	2	rare	yes	talk/Atlantic forest	16	4	talk/Atlantic forest	16	4	talk/Atlantic forest	16	4
cockscomb	car track	2	rare	yes	talk/Atlantic forest	12	4	talk/Atlantic forest	12	4	talk/Atlantic forest	12	4
cockscomb	car track	2	rare	yes	talk/Atlantic forest	16	4	talk/Atlantic forest	16	4	talk/Atlantic forest	16	4
cockscomb	car track	2	rare	yes	talk/Atlantic forest	16	4	talk/Atlantic forest	16	4	talk/Atlantic forest	16	4
cockscomb	car track	2	rare	yes	talk/Atlantic forest	16	4	talk/Atlantic forest	16	3	talk/Atlantic forest	16	3.5
cockscomb	car track	2	rare	yes	talk/Atlantic forest	14	4	talk/Atlantic forest	14	4	talk/Atlantic forest	14	4
cockscomb	car track	2	rare	yes	talk/Atlantic forest	16	3	talk/Atlantic forest	16	3	talk/Atlantic forest	16	3
cockscomb	car track	2	rare	yes	talk/Atlantic forest	10	4	talk/Atlantic forest	10	4	talk/Atlantic forest	10	4
cockscomb	car track	2	rare	yes	talk/Atlantic forest	16	4	talk/Atlantic forest	16	4	talk/Atlantic forest	16	4
cockscomb	car track	2	rare	yes	talk/Atlantic forest	12	4	talk/Atlantic forest	12	4	talk/Atlantic forest	12	4
cockscomb	car track	2	rare	yes	talk/Atlantic forest	16	4	talk/Atlantic forest	16	3	talk/Atlantic forest	16	3.5
cockscomb	car track	2	rare	yes	talk/Atlantic forest	16	4	talk/Atlantic forest	16	4	talk/Atlantic forest	16	4
cockscomb	car track	2	rare	yes	talk/Atlantic forest	12	4	talk/Atlantic forest	12	4	talk/Atlantic forest	12	4
cockscomb	car track	2	rare	yes	talk/Atlantic forest	16	4	talk/Atlantic forest	16	4	talk/Atlantic forest	16	4
cockscomb	car track	2	rare	yes	talk/Atlantic forest	16	4	talk/Atlantic forest	16	4	talk/Atlantic forest	16	4
cockscomb	car track	2	rare	yes	talk/Atlantic forest	16	4	talk/Atlantic forest	16	3	talk/Atlantic forest	16	3.5
cockscomb	car track	2	rare	yes	talk/Atlantic forest	14	4	talk/Atlantic forest	14	4	talk/Atlantic forest	14	4
cockscomb	car track	2	rare	yes	talk/Atlantic forest	16	3	talk/Atlantic forest	16	3	talk/Atlantic forest	16	3
cockscomb	car track	2	rare	yes	talk/Atlantic forest	10	4	talk/Atlantic forest	10	4	talk/Atlantic forest	10	4
cockscomb	car track	2	rare	yes	talk/Atlantic forest	16	4	talk/Atlantic forest	16	4	talk/Atlantic forest	16	4
cockscomb	car track	2	rare	yes	talk/Atlantic forest	12	4	talk/Atlantic forest	12	4	talk/Atlantic forest	12	4
cockscomb	car track	2	rare	yes	talk/Atlantic forest	16	4	talk/Atlantic forest	16	3	talk/Atlantic forest	16	3.5
cockscomb	car track	2	rare	yes	talk/Atlantic forest	16	4	talk/Atlantic forest	16	4	talk/Atlantic forest	16	4
cockscomb	car track	2	rare	yes	talk/Atlantic forest	12	4	talk/Atlantic forest	12	4	talk/Atlantic forest	12	4
cockscomb	car track	2	rare	yes	talk/Atlantic forest	16	4	talk/Atlantic forest	16	4	talk/Atlantic forest	16	4
cockscomb	car track	2	rare	yes	talk/Atlantic forest	16	4	talk/Atlantic forest	16	4	talk/Atlantic forest	16	4
cockscomb	car track	2	rare	yes	talk/Atlantic forest	16	4	talk/Atlantic forest	16	3	talk/Atlantic forest	16	3.5
cockscomb	car track	2	rare	yes	talk/Atlantic forest	14	4	talk/Atlantic forest	14	4	talk/Atlantic forest	14	4
cockscomb	car track	2	rare	yes	talk/Atlantic forest	16	3	talk/Atlantic forest	16	3	talk/Atlantic forest	16	3
cockscomb	car track	2	rare	yes	talk/Atlantic forest	10	4	talk/Atlantic forest	10	4	talk/Atlantic forest	10	4
cockscomb	car track	2	rare	yes	talk/Atlantic forest	16	4	talk/Atlantic forest	16	4	talk/Atlantic forest	16	4
cockscomb	car track	2	rare	yes	talk/Atlantic forest	12	4	talk/Atlantic forest	12	4	talk/Atlantic forest	12	4
cockscomb	car track	2	rare	yes	talk/Atlantic forest	16	4	talk/Atlantic forest	16	3	talk/Atlantic forest	16	3.5
cockscomb	car track	2	rare	yes	talk/Atlantic forest	16	4	talk/Atlantic forest	16	4	talk/Atlantic forest	16	4
cockscomb	car track	2	rare	yes	talk/Atlantic forest	12	4	talk/Atlantic forest	12	4	talk/Atlantic forest	12	4
cockscomb	car track	2	rare	yes	talk/Atlantic forest	16	4	talk/Atlantic forest	16	4	talk/Atlantic forest	16	4
cockscomb	car track	2	rare	yes	talk/Atlantic forest	16	4	talk/Atlantic forest	16	4	talk/Atlantic forest	16	4
cockscomb	car track	2	rare	yes	talk/Atlantic forest	16	4	talk/Atlantic forest	16	3	talk/Atlantic forest	16	3.5
cockscomb	car track	2	rare	yes	talk/Atlantic forest	14	4	talk/Atlantic forest	14	4	talk/Atlantic forest	14	4
cockscomb	car track	2	rare	yes	talk/Atlantic forest	16	3	talk/Atlantic forest	16	3	talk/Atlantic forest	16	3
cockscomb	car track	2	rare	yes	talk/Atlantic forest	10	4	talk/Atlantic forest	10	4	talk/Atlantic forest	10	4
cockscomb	car track	2	rare	yes	talk/Atlantic forest	16	4	talk/Atlantic forest	16	4	talk/Atlantic forest	16	4
cockscomb	car track	2	rare	yes	talk/Atlantic forest	12	4	talk/Atlantic forest	12	4	talk/Atlantic forest	12	4
cockscomb	car track	2	rare	yes	talk/Atlantic forest	16	4	talk/Atlantic forest	16	3	talk/Atlantic forest	16	3.5
cockscomb	car track	2	rare	yes	talk/Atlantic forest	16	4	talk/Atlantic forest	16	4	talk/Atlantic forest	16	4
cockscomb	car track	2	rare	yes	talk/Atlantic forest	12	4	talk/Atlantic forest	12	4	talk/Atlantic forest	12	4
cockscomb	car track	2	rare	yes	talk/Atlantic forest	16	4	talk/Atlantic forest	16	4	talk/Atlantic forest	16	4
cockscomb	car track	2	rare	yes	talk/Atlantic forest	16	4	talk/Atlantic forest	16	4	talk/Atlantic forest	16	4
cockscomb	car track	2	rare	yes	talk/Atlantic forest	16	4	talk/Atlantic forest	16	3	talk/Atlantic forest	16	3.5
cockscomb	car track	2	rare	yes	talk/Atlantic forest	14	4	talk/Atlantic forest	14	4	talk/Atlantic forest	14	4
cockscomb	car track	2	rare	yes	talk/Atlantic forest	16	3	talk/Atlantic forest	16	3	talk/Atlantic forest	16	3
cockscomb	car track	2	rare	yes	talk/Atlantic forest	10	4	talk/Atlantic forest	10	4	talk/Atlantic forest	10	4
cockscomb	car track	2	rare	yes	talk/Atlantic forest	16	4	talk/Atlantic forest	16	4	talk/Atlantic forest	16	4
cockscomb	car track	2	rare	yes	talk/Atlantic forest	12	4	talk/Atlantic forest	12	4	talk/Atlantic forest	12	4
cockscomb	car track	2	rare	yes	talk/Atlantic forest	16	4	talk/Atlantic forest	16	3	talk/Atlantic forest	16	3.5
cockscomb	car track	2	rare	yes	talk/Atlantic forest	16	4	talk/Atlantic forest	16	4	talk/Atlantic forest	16	4
cockscomb	car track	2	rare	yes	talk/Atlantic forest	12	4	talk/Atlantic forest	12	4	talk/Atlantic forest	12	4
cockscomb	car track	2	rare	yes	talk/Atlantic forest	16	4	talk/Atlantic forest	16	4	talk/Atlantic forest	16	4
cockscomb	car track	2	rare	yes	talk/Atlantic forest	16	4	talk/Atlantic forest	16	4	talk/Atlantic forest	16	4
cockscomb	car track	2	rare	yes	talk/Atlantic forest	16	4	talk/Atlantic forest	16	3	talk/Atlantic forest	16	3.5
cockscomb	car track	2	rare	yes	talk/Atlantic forest	14	4	talk/Atlantic forest	14	4	talk/Atlantic forest	14	4
cockscomb	car track	2	rare	yes	talk/Atlantic forest	16	3	talk/Atlantic forest	16	3	talk/Atlantic forest	16	3
cockscomb	car track	2	rare	yes	talk/Atlantic forest	10	4	talk/Atlantic forest	10	4	talk/Atlantic forest	10	4
cockscomb	car track	2	rare	yes	talk/Atlantic forest	16	4	talk/Atlantic forest	16	4	talk/Atlantic forest	16	4
cockscomb	car track	2	rare	yes	talk/Atlantic forest	12	4	talk/Atlantic forest	12	4	talk/Atlantic forest	12	4
cockscomb	car track	2	rare	yes	talk/Atlantic forest	16	4	talk/Atlantic forest	16	3	talk/Atlantic forest	16	3.5
cockscomb	car track	2	rare	yes	talk/Atlantic forest	16	4	talk/Atlantic forest	16	4	talk/Atlantic forest	16	4
cockscomb	car track	2	rare	yes	talk/Atlantic forest	12	4	talk/Atlantic forest	12	4	talk/Atlantic forest	12	4
cockscomb	car track	2	rare	yes	talk/Atlantic forest	16	4	talk/Atlantic forest	16	4	talk/Atlantic forest	16	4
cockscomb	car track	2	rare	yes	talk/Atlantic forest	16	4	talk/Atlantic forest	16	4	talk/Atlantic forest	16	4
cockscomb	car track	2	rare	yes	talk/Atlantic forest	16	4	talk/Atlantic forest	16	3	talk/Atlantic forest	16	3.5
cockscomb	car track	2	rare	yes	talk/Atlantic forest	14	4	talk/Atlantic forest	14	4	talk/Atlantic forest	14	4
cockscomb	car track	2	rare	yes	talk/Atlantic forest	16	3	talk/Atlantic forest	16	3	talk/Atlantic forest	16	3
cockscomb	car track	2	rare	yes	talk/Atlantic forest	10	4	talk/Atlantic forest	10	4	talk/Atlantic forest	10	4
cockscomb	car track	2	rare	yes	talk/Atlantic forest	16	4	talk/Atlantic forest	16	4	talk/Atlantic forest	16	4
cockscomb	car track	2	rare	yes	talk/Atlantic forest	12	4	talk/Atlantic forest	12	4	talk/Atlantic forest	12	4
cockscomb	car track	2	rare	yes	talk/Atlantic forest	16	4	talk/Atlantic forest	16	3	talk/Atlantic forest	16	3.5
cockscomb	car track	2	rare	yes	talk/Atlantic forest	16	4	talk/Atlantic forest	16	4	talk/Atlantic forest	16	4
cockscomb	car track	2	rare	yes	talk/Atlantic forest	12	4	talk/Atlantic forest	12	4	talk/Atlantic forest	12	4
cockscomb	car track	2	rare	yes	talk/Atlantic forest	16	4	talk/Atlantic forest	16	4	talk/Atlantic forest	16	4
cockscomb	car track	2	rare	yes	talk/Atlantic forest	16	4	talk/Atlantic forest	16	4	talk/Atlantic forest	16	4
cockscomb	car track	2	rare	yes	talk/Atlantic forest	16	4	talk/Atlantic forest	16	3	talk/Atlantic forest	16	3.5
cockscomb	car track	2	rare	yes	talk/Atlantic forest	14	4	talk/Atlantic forest	14	4	talk/Atlantic forest	14	4
cockscomb	car track	2	rare	yes	talk/Atlantic forest	16	3	talk/Atlantic forest	16	3	talk/Atlantic forest	16	3
cockscomb	car track	2	rare	yes	talk/Atlantic forest	10	4	talk/Atlantic forest	10	4	talk/Atlantic forest	10	4
cockscomb	car track	2	rare	yes	talk/Atlantic forest	16	4	talk/Atlantic forest	16	4	talk/Atlantic forest	16	4
cockscomb	car track	2	rare	yes	talk/Atlantic forest	12	4	talk/Atlantic forest	12	4	talk/Atlantic forest	12	4
cockscomb	car track	2	rare	yes	talk/Atlantic forest	16	4	talk/Atlantic forest	16	3	talk/Atlantic forest	16	3.5
cockscomb	car track	2	rare	yes	talk/Atlantic forest	16	4	talk/Atlantic forest	16	4	talk/Atlantic forest	16	4
cockscomb	car track	2	rare	yes	talk/Atlantic forest	12	4	talk/Atlantic forest	12	4	talk/Atlantic forest	12	4
cockscomb	car track	2	rare	yes	talk/Atlantic forest	16	4	talk/Atlantic forest	16	4	talk/Atlantic forest	16	4
cockscomb	car track	2	rare	yes	talk/Atlantic forest	16	4	talk/Atlantic forest	16	4	talk/Atlantic forest	16	4
cockscomb	car track	2	rare	yes	talk/Atlantic forest	16	4	talk/Atlantic forest	16	3	talk/Atlantic forest	16	3.5
cockscomb	car track	2	rare	yes	talk/Atlantic forest	14	4	talk/Atlantic forest	14	4	talk/Atlantic forest	14	4
cockscomb	car track	2	rare	yes	talk/Atlantic forest	16	3	talk/Atlantic forest	16	3	talk/Atlantic forest	16	3
cockscomb	car track	2	rare	yes	talk/Atlantic forest	10	4	talk/Atlantic forest	10	4	talk/Atlantic forest	10	4
cockscomb	car track	2	rare	yes	talk/Atlantic forest	16	4	talk/Atlantic forest	16	4	talk/Atlantic forest	16	4
cockscomb	car track	2	rare	yes	talk/Atlantic forest	12	4	talk/Atlantic forest	12	4	talk/Atlantic forest	12	4
cockscomb	car track	2	rare	yes	talk/Atlantic forest	16	4	talk/Atlantic forest	16	3	talk/Atlantic forest	16	3.5
cockscomb	car track	2	rare	yes	talk/Atlantic forest	16	4	talk/Atlantic forest	16	4	talk/Atlantic forest	16	4
cockscomb	car track	2	rare	yes	talk/Atlantic forest	12	4	talk/Atlantic forest	12	4	talk/Atlantic forest	12	4
cockscomb	car track	2	rare	yes	talk/Atlantic forest	16	4	talk/Atlantic forest	16	4	talk/Atlantic forest	16	4
cockscomb	car track	2	rare	yes	talk/Atlantic forest	16	4	talk/Atlantic forest	16	4	talk/Atlantic forest	16	4
cockscomb	car track	2	rare	yes	talk/Atlantic forest	16	4	talk/Atlantic forest	16	3	talk/Atlantic forest	16	3.5
cockscomb	car track	2	rare	yes	talk/Atlantic forest	14	4	talk/Atlantic forest	14	4	talk/Atlantic forest	14	4
cockscomb	car track	2	rare	yes	talk/Atlantic forest	16	3	talk/Atlantic forest	16	3	talk/Atlantic forest	16	3
cockscomb	car track	2	rare	yes	talk/Atlantic forest	10	4	talk/Atlantic forest	10	4	talk/Atlantic forest	10	4
cockscomb	car track	2	rare	yes	talk/Atlantic forest	16	4	talk/Atlantic forest	16	4	talk/Atlantic forest	16	4
cockscomb	car track	2	rare	yes	talk/Atlantic forest	12	4	talk/Atlantic forest	12	4	talk/Atlantic forest	12	4
cockscomb	car track	2	rare	yes	talk/Atlantic forest	16	4	talk/Atlantic forest	16	3	talk/Atlantic forest	16	3.5
cockscomb	car track	2	rare	yes	talk/Atlantic forest	16	4	talk/Atlantic forest	16	4	talk/Atlantic forest	16	4
cockscomb	car track	2	rare	yes	talk/Atlantic forest	12	4	talk/Atlantic forest	12	4	talk/Atlantic forest	12	4
cockscomb	car track	2	rare	yes	talk/Atlantic forest	16	4	talk/Atlantic forest	16	4	talk/Atlantic forest	16	4
cockscomb	car track	2	rare	yes	talk/Atlantic forest	16	4	talk/Atlantic forest	16	4	talk/Atlantic forest	16	4
cockscomb	car track	2	rare	yes	talk/Atlantic forest	16	4	talk/Atlantic forest	16	3	talk/Atlantic forest	16	3.5
cockscomb	trail	1	rare	yes	talk/Atlantic forest	12	3	talk/Atlantic forest	12	3	talk/Atlantic forest	12	3
cockscomb	trail	1	rare	yes	talk/Atlantic forest	12	3	talk/Atlantic forest	12	3	talk/Atlantic forest	12	3
cockscomb	car track	5	frequent	yes	talk/Atlantic forest	12	4	talk/Atlantic forest	12	4	talk/Atlantic forest	12	4
cockscomb	car track	3	frequent	yes	secundary forest	8	4	talk/Atlantic forest	8	4	edge	8	4
cockscomb	car track	3	frequent	yes	secundary forest	6	4	talk/Atlantic forest	6	4	edge	6	4
cockscomb	car track	4	frequent	yes	talk/Atlantic forest	10	4	talk/Atlantic forest	10	4	talk/Atlantic forest	10	4
cockscomb	car track	4	frequent	yes	talk/Atlantic forest	10	4	talk/Atlantic forest	10	4	talk/Atlantic forest	10	4
cockscomb	car track	4	frequent	yes	talk/Atlantic forest	12	4	talk/Atlantic forest	12	4	talk/Atlantic forest	12	4
cockscomb	car track	4	frequent	yes	talk/Atlantic forest	14	4	talk/Atlantic forest	14	4	talk/Atlantic forest	14	4
cockscomb	car track	4	frequent	yes	talk/Atlantic forest	16	4	talk/Atlantic forest	16	4	talk/Atlantic forest	16	4
cockscomb	car track	3	frequent	yes	talk/Atlantic forest	16	4	talk/Atlantic forest	16	4	talk/Atlantic forest	16	4
cockscomb	car track	3	frequent	yes	talk/Atlantic forest	12	4	talk/Atlantic forest	12	4	talk/Atlantic forest	12	4
cockscomb	car track	3	frequent	yes	talk/Atlantic forest	14	4	talk/Atlantic forest	14	4	talk/Atlantic forest	14	4
cockscomb	car track	3	frequent	yes	talk/Atlantic forest	18	4	talk/Atlantic forest	18	4	talk/Atlantic forest	18	4
cockscomb	car track	15	rare	yes	talk/Atlantic forest	12	4	talk/Atlantic forest	12	4	talk/Atlantic forest	12	4
cockscomb	trail	15	rare	yes	talk/Atlantic forest	12	3	talk/Atlantic forest	12	3	talk/Atlantic forest	12	3
cockscomb	car track	15	rare	yes	talk/Atlantic forest	4	4	talk/Atlantic forest	4	4	talk/Atlantic forest	4	4
cockscomb	car track	15	rare	yes	talk/Atlantic forest	20	3	talk/Atlantic forest	20	3	talk/Atlantic forest	20	3
cockscomb	car track	15	rare	yes	talk/Atlantic forest	16	3	talk/Atlantic forest	16	3	talk/Atlantic forest	16	3
cockscomb	car track	15	rare	yes	talk/Atlantic forest	16	3	talk/Atlantic forest	16	3	talk/Atlantic forest	16	3
cockscomb	car track	15	rare	yes	talk/Atlantic forest	12	4	talk/Atlantic forest	12	4	talk/Atlantic forest	12	4
cockscomb	trail	15	rare	yes	talk/Atlantic forest	12	3	talk/Atlantic forest	12	3	talk/Atlantic forest	12	3
cockscomb	car track	15	rare	yes	talk/Atlantic forest	4	4	talk/Atlantic forest	4	4	talk/Atlantic forest	4	4
cockscomb	car track	15	rare	yes	talk/Atlantic forest	20	3	talk/Atlantic forest	20	3	talk/Atlantic forest	20	3
cockscomb	car track	15	rare	yes	talk/Atlantic forest	16	3	talk/Atlantic forest	16	3	talk/Atlantic forest	16	3
cockscomb	car track	15	rare	yes	talk/Atlantic forest	16	3	talk/Atlantic forest	16	3	talk/Atlantic forest	16	3
